# Supplementary material for: Gut-associated microbes are present and active in the pig nasal cavity
Source: Sci Rep. 2024 Apr 11;14:8470. doi: 10.1038/s41598-024-58681-9 (PMC11009223; doi:10.1038/s41598-024-58681-9)
Supplement: Supplementary file 2 — Supplementary Table 1. [file 41598_2024_58681_MOESM2_ESM.xlsx]

## Sheet: Sheet1
Supplementary Table 1. List of publicly available data sets used in this study.
Study	Type of sample	Sequencing technique and 16S rRNA gene region	Number of animals	Age of animals	Data availability (BioProject ID)	Reference (Main text)	DOI
Correa-Fiz F, et al. 2019	Nasal swab	Illumina MiSeq (V3V4)	19	3-4 weeks	PRJNA495126	24	doi:10.1038/s41598-019-43022-y
PRJNA525911	Nasal wash and swab	Illumina MiSeq (V4)	99	3-8 weeks	PRJNA525911	https://www.ncbi.nlm.nih.gov/bioproject/PRJNA525911/
Chrun T, et al. 2021	Nasal swab	Illumina MiSeq (V4V5)	75	11-12 weeks	PRJNA758406	25	doi:10.3390/pathogens10101225
Espinosa-Gongora C, et al. 2016	Nasal swab	454 GS FLX titanium system (V3V5)	100	Last 3 weeks of production	Data within the paper’s supplementary materials	20	doi:10.1371/journal.pone.0160331
Correa-Fiz F, et al. 2020	Nasal swab	Illumina MiSeq (V3V4)	60	Weeks 3 and 6	PRJNA632930	26	doi:10.1038/s41598-020-77313-6
Correa-Fiz F, et al. 2016	Nasal swab	Illumina MiSeq (V3V5	38	3-4 weeks	PRJNA305822	12	doi:10.1186/s12864-016-2700-8
Mou KT, et al. 2019	Nasal swab	Illumina MiSeq (V4)	9	2-3 weeks	PRJNA518919	27	doi:10.1016/j.vetmic.2019.108386
Patel S, et al. 2021	Nasal swab	Illumina MiSeq (V4)	96	0 to 6 weeks	PRJNA687981	28	doi:10.1128/mSystems.00152-21
Strube ML, et al. 2018	Nasal swab	Illumina MiSeq (V1V2)	30	Last phases production (slaughterhouse)	PRJNA399517	29	doi:10.1038/s41598-018-30689-y
Blanco-Fuertes M, et al. 2022	Nasal swab	Illumina MiSeq (V3V4)	11	3-4 weeks	PRJNA783272	30	doi:10.1038/s41598-022-07382-2
Wang Q, et al. 2018	Oropharyngeal swab	Illumina MiSeq (V3V4)	33	2-3 weeks	PRJNA505937	15	doi:10.3389/fmicb.2018.03218
