# Supplementary material for: Gut-associated microbes are present and active in the pig nasal cavity
Source: Sci Rep. 2024 Apr 11;14:8470. doi: 10.1038/s41598-024-58681-9 (PMC11009223; doi:10.1038/s41598-024-58681-9)
Supplement: Supplementary file 3 — Supplementary Table 2. [file 41598_2024_58681_MOESM3_ESM.xlsx]

## Sheet: Correa-Fiz, F 2019
Supplementary Table 2. Tables of relative abundance at order level of the studies included in the analysis of Bacteroidales/Clostridiales fraction in nasal microbiota of pigs.
*Square brackets in taxonomical assignations indicate contested names in the reference Greengenes database used (13.8).
Study	Type of sample	Sequencing technique and 16S rRNA gene region	Number of animals	Age of animals	Data availability (BioProject ID)
Correa-Fiz F, et al. 2019	Nasal swab	Illumina MiSeq (V3V4)	19	3-4 weeks	PRJNA495126
#OTU ID	MC1701	MC1702	MC1703	MC1704	MC1705	MC4594	MC4599	MC4600	MC6099	MC6100	MC6197	MT1	MT2	MT3	MT5	MT6	MT7	MT8	MT9
k__Bacteria;p__Firmicutes;c__Clostridia;o__Clostridiales	0.32715	0.398397	0.230285	0.156926	0.403694	0.392204	0.0373804	0.353321	0.428109	0.368805	0.292166	0.00985265	0.45305	0.0758176	0.430918	0.400743	0.00905625	0.361264	0.460165
k__Bacteria;p__Firmicutes;c__Bacilli;o__Lactobacillales	0.0587127	0.0261167	0.0728384	0.0496863	0.0616475	0.0240767	0.0430142	0.037711	0.143076	0.0548555	0.182328	0.178571	0.110728	0.120737	0.0651085	0.0631662	0.0577914	0.00593327	0.0256996
k__Bacteria;p__Bacteroidetes;c__Bacteroidia;o__Bacteroidales	0.319989	0.352701	0.109725	0.0320283	0.2852	0.410883	0.02603	0.441595	0.267387	0.317161	0.242706	0.00107501	0.319619	0.0204239	0.335176	0.346582	0.00344804	0.295798	0.37047
k__Bacteria;p__Proteobacteria;c__Gammaproteobacteria;o__Pseudomonadales	0.00011046	0.00787991	0.0691788	0.04968	0.000720007	0.00612426	0.247646	8.98555e-05	0.00168155	0.000402344	0.0256244	0.508912	0.00104541	0.274267	0.00129211	0.000156411	0.440979	0.00573361	0.0160863
k__Bacteria;p__Bacteroidetes;c__Flavobacteriia;o__Flavobacteriales	1.94929e-05	9.64208e-05	0.00172124	0.00228636	3.10348e-05	7.60777e-05	0.000338932	0	4.1265e-05	0	9.70327e-05	0.125425	0.000333483	0.0732231	0.00193244	0.000227506	0.158424	0.00160727	0.00786616
k__Bacteria;p__Firmicutes;c__Erysipelotrichi;o__Erysipelotrichales	0.0123	0.0105298	0.00664495	0.00640949	0.0132891	0.0139032	0.00109211	0.0142563	0.0121216	0.0156687	0.0110423	0.000282725	0.00886166	0.00393898	0.0128124	0.0202196	0.000278352	0.0415695	0.0163687
k__Bacteria;p__Actinobacteria;c__Actinobacteria;o__Actinomycetales	1.29953e-05	0.000631722	0.0687331	0.0358957	5.89661e-05	0.00114687	0.0118702	0	3.61069e-05	0	0.0142832	0.00879079	0	0.065238	0.000165801	0	0.0244578	0.000798645	0.0257712
k__Bacteria;p__Proteobacteria;c__Betaproteobacteria;o__Neisseriales	0	1.99491e-05	0.00284588	0.000613675	0	0.000140744	0.000421782	4.72924e-06	2.57906e-05	3.7957e-05	0.000438588	0.113557	0.000378447	0.178265	0.0007604	0.000146931	0.0780621	0.000199661	0.00366385
k__Bacteria;p__Proteobacteria;c__Alphaproteobacteria;o__Rhodospirillales	0	0	4.57169e-06	0	0	0	0	0	0	0	0	0	0	0.000260498	0	0	0	0	3.38896e-05
k__Bacteria;p__Spirochaetes;c__Spirochaetes;o__Spirochaetales	0.0768606	0.0677339	0.00331905	0.00359042	0.0440539	0.0198981	0.00156662	0.111128	0.0136432	0.0696739	0.0184673	3.94501e-05	0.0108476	0.000623935	0.0456126	0.0368039	0.000197983	0.130352	0.0150319
k__Bacteria;p__GN02;c__BD1-5;o__	3.24882e-05	0	0.000610321	0	0	0	0	0	0	0	0	1.315e-05	0	8.19309e-05	0	0	0	5.3243e-05	4.89517e-05
k__Bacteria;p__Proteobacteria;c__Betaproteobacteria;o__Burkholderiales	0.00141649	0.00148621	0.00713869	0.00537818	0.00118243	0.00126099	0.00117496	0.000702292	0.000753086	0.000599721	0.00284888	0.000121638	0.000569544	0.00225835	0.000651771	0.00180583	0.000427329	0.00181026	0.000960206
k__Bacteria;p__Proteobacteria;c__Gammaproteobacteria;o__Xanthomonadales	0	6.64971e-06	0.00035202	0.00184742	0	7.60777e-06	0.000233486	0	2.06325e-05	0	0.000686992	0	0	0.000161761	0	0	0	0	2.63586e-05
k__Bacteria;p__Proteobacteria;c__Gammaproteobacteria;o__Enterobacteriales	0.02204	0.00950909	0.00871364	0.00652242	0.106673	0.0257504	0.000482037	0.000555686	0.0331048	0.0286196	0.0358866	0.000466826	0.0337605	0.000497888	0.0291868	0.0231677	8.625e-05	0.0240592	0.00159281
k__Bacteria;p__Cyanobacteria;c__4C0d-2;o__YS2	0	0.00198161	0.00109492	0.000151288	0	0.000800718	0.000399187	0.00142587	0.000371385	0.00406899	0.000520095	4.93126e-05	0.0010604	0.000365538	0.000531708	0.00122759	4.3125e-05	0.00053243	0.000779461
k__Bacteria;p__Tenericutes;c__RF3;o__ML615J-28	0	1.66243e-05	0	0	2.48278e-05	1.33136e-05	0	0.000248285	0.000128953	0.000265699	0	0	0	0.000109241	1.14346e-05	0.000270164	0	0.000612294	1.50621e-05
k__Bacteria;p__Tenericutes;c__Mollicutes;o__RF39	5.19811e-05	0.000502053	0.000235442	2.13081e-05	0	0.0015634	0	0.00262473	1.03162e-05	6.07312e-05	0.00511557	1.315e-05	0.000475869	0.000102939	0.000851876	0.001384	0	2.66215e-05	0.00117861
k__Bacteria;p__WPS-2;c__;o__	0	5.98474e-05	0.000233156	0	0	0.000334742	0	2.36462e-05	0	0	0.000240641	0	4.8711e-05	0	6.28902e-05	0.00293389	0	0	0.000101669
k__Bacteria;p__Proteobacteria;c__Deltaproteobacteria;o__Desulfovibrionales	0.00293693	0.00431899	0.00161838	0.000223736	0.00112036	0.00335693	0	0.00215417	0.00471968	0.0060048	0.00503018	2.63e-05	0.00247302	0.000403352	0.0101939	0.0110625	0	0.0117301	0.00205221
k__Bacteria;p__Proteobacteria;c__Gammaproteobacteria;o__Aeromonadales	0.0602851	0.0136485	0.000162295	8.52326e-06	0.0273913	0.0253111	0.000429314	0.0033885	0.00118121	0.0481371	0.0113684	6.57501e-05	0.0245241	0.000357135	0.030799	0.00428471	4.3125e-05	0.0116569	0.0173666
k__Bacteria;p__Proteobacteria;c__Gammaproteobacteria;o__Pasteurellales	0.00013645	0.0109221	0.0348683	0.233863	0.000406556	0.00608622	0.0155833	4.25632e-05	0.00416776	0.00140441	0.0032603	0.0439638	0.000164868	0.130001	0.00149793	0.0046544	0.140799	0.0316263	0.0105133
k__Bacteria;p__Proteobacteria;c__Deltaproteobacteria;o__GMD14H09	0.00113709	0.000182867	0.000985199	0.000630721	0.000235864	0.000171175	0	0.000148971	0.000691188	0.0012374	0.000349318	0	0.00295638	8.40317e-05	0.0012578	0.00191485	0	0.00201325	0.00141207
k__Bacteria;p__Bacteroidetes;c__[Saprospirae];o__[Saprospirales]	0	0.000132994	0.00383793	0.00206263	0	9.69991e-05	0.000738119	0	1.03162e-05	0	0.00117604	3.61626e-05	0	0.000957961	0	0	0.0655127	0.000196334	0
k__Bacteria;p__TM7;c__TM7-3;o__CW040	0	4.6548e-05	0	0	0	0.00061623	3.01273e-05	0.00126507	0	0	0.000485164	0	0.00115033	0.000226886	0.000634619	0.0020049	0	0.000133107	0.000112965
k__Bacteria;p__Firmicutes;c__Bacilli;o__Bacillales	0	0.000142969	0.0223761	0.0462664	0	0.000378487	0.00237252	1.65523e-05	1.54744e-05	0	0.00499525	0.000483263	1.1241e-05	0.00599986	0	3.3178e-05	0.00052142	2.99492e-05	0.000244758
k__Bacteria;p__Actinobacteria;c__Actinobacteria;o__Bifidobacteriales	0	0	6.40037e-05	2.55698e-05	0	0	0	0	0	0	7.37449e-05	0.000141363	0	0.000222684	0	9.47944e-06	2.94034e-05	0	0
k__Bacteria;p__Proteobacteria;c__Alphaproteobacteria;o__Rhizobiales	3.89858e-05	0.00175552	0.18159	0.0409031	0.000211037	0.00218723	0.0116743	1.65523e-05	0.000237274	6.83226e-05	0.0137476	0.00168649	0	0.00679186	4.57383e-05	0	0.00421841	4.32599e-05	0.000120496
k__Bacteria;p__Verrucomicrobia;c__Verruco-5;o__WCHB1-41	8.44693e-05	0.000146294	0.00254872	0.00294905	0.000406556	0.000751268	0.0001657	0.000423267	0.000134111	0.000182194	0.000531739	2.95875e-05	0.000108663	7.14269e-05	9.14767e-05	0.000881588	0.000147017	0.000682176	0.000154386
k__Bacteria;p__Bacteroidetes;c__Sphingobacteriia;o__Sphingobacteriales	0	0	0.0010492	0.000720215	0	3.04311e-05	0.000105446	0	0	0	0.00029498	1.64375e-05	0	0.000468477	0	0	0	0	7.53103e-06
k__Bacteria;p__Lentisphaerae;c__[Lentisphaeria];o__Victivallales	0	2.65988e-05	4.80027e-05	0	4.03452e-05	5.32544e-05	0.000399187	0	0	0.000144237	0	0	0	2.52095e-05	3.43037e-05	0.000123233	0	0.000189678	0
k__Bacteria;p__Proteobacteria;c__Alphaproteobacteria;o__Rhodobacterales	0	0	0.000137151	0.000558274	0	0	7.53182e-05	0	2.06325e-05	0	0	0	0	0.000367639	0	0	1.7642e-05	0	0
k__Bacteria;p__Proteobacteria;c__Gammaproteobacteria;__	0	0	0	0	0	0	0	0	0	0	0	0	0	5.25198e-05	0	0	0	6.65537e-06	7.53103e-06
k__Bacteria;p__Tenericutes;c__Mollicutes;o__Mycoplasmatales	0.000149446	0.0471597	0.118135	0.294084	0.00280244	0.0320592	0.591564	0.000127689	0.00217673	0.000220151	0.0994663	0.00548027	0	0.0287724	4.0021e-05	0	0.0134766	8.31922e-05	0.000417972
k__Bacteria;p__Chloroflexi;c__Thermomicrobia;o__JG30-KF-CM45	0	0	0	0	0	0	0	0	0	0	3.88131e-05	0	0	1.0504e-05	0	0	0	0	0
k__Bacteria;p__Proteobacteria;c__Alphaproteobacteria;o__Caulobacterales	0	0	0.000155437	0.000733	0	0	3.01273e-05	0	0	0	0.000116439	0	0	3.9915e-05	0	0	0	0	0
k__Bacteria;p__Synergistetes;c__Synergistia;o__Synergistales	0.000383361	3.98983e-05	0	0	0.000471729	0.000102705	0.000203359	5.67509e-05	9.80043e-05	0.000151828	0.000279454	0	0.000217326	0.00010504	0.000291582	0.000270164	0	0.00174038	5.64827e-05
Unassigned;__;__;__	0.000734233	0.000541951	0.000253729	5.32704e-05	0.00319348	0.000523034	0.000150636	0.00093166	0.0011451	0.00107798	5.82196e-05	2.95875e-05	0.000329736	0	0.000726096	0.00215657	3.92045e-06	0.00405645	0.000933847
k__Bacteria;p__Actinobacteria;c__Coriobacteriia;o__Coriobacteriales	0.00022092	0.00011637	0.000758901	0.000498611	0.00041897	0.000370879	0	0.000938754	0.000665398	0.000470667	0.000302742	0	0.000127398	0.00018487	0.000600316	0.00106644	4.70454e-05	0.000276198	0.000553531
k__Bacteria;p__Firmicutes;c__Bacilli;o__Gemellales	0	0	0	0	0	9.50972e-06	0.000241018	0	0	0	4.65757e-05	0	0	0.000117644	0	0	0	6.65537e-06	0
k__Bacteria;p__Proteobacteria;c__Gammaproteobacteria;o__Alteromonadales	0	0	0	0	0	5.70583e-06	0.000128041	0	0	0	8.92701e-05	0	0	0.000285708	0	0	0	0	0
k__Bacteria;p__Proteobacteria;c__Alphaproteobacteria;o__Rickettsiales	0	0	3.42877e-05	0.00239291	0	0	0.0001657	2.83754e-05	0	3.03656e-05	0.000318267	8.54751e-05	0	1.68063e-05	0	0	0.000107812	0.000232938	3.01241e-05
k__Bacteria;p__Fusobacteria;c__Fusobacteriia;o__Fusobacteriales	0	0.000631722	0.00413738	0.000492218	3.10348e-05	0.000304311	0.000692928	8.03971e-05	0	1.51828e-05	0.00732791	3.28751e-05	0	0.00143904	0	0	0.000152898	0.00103491	0.000158152
k__Bacteria;p__;c__;o__	5.84788e-05	0.000156268	2.74301e-05	0	0.000161381	0.000119822	0.000188296	0.000352328	3.61069e-05	0.000136645	0	6.57501e-06	5.2458e-05	2.73103e-05	7.43248e-05	0.00109487	0	0.000309475	9.03723e-05
k__Bacteria;p__Proteobacteria;c__Gammaproteobacteria;o__Thiotrichales	0	0	0	0	0	0	0	0	0	0	0.000403656	0	0	7.14269e-05	0	0	0	0	0
k__Bacteria;__;__;__	0.000311887	9.64208e-05	4.57169e-06	0	0.000170691	7.41758e-05	0	0.000231733	3.09487e-05	0.000182194	0.00026781	0	0.000127398	3.36127e-05	0	0.000924245	0	0.000329441	6.77793e-05
k__Bacteria;p__Proteobacteria;c__Alphaproteobacteria;o__RF32	0	0.000990807	4.57169e-06	0	0	0.000551564	0	0.00021518	5.15812e-05	0.000781914	0	0	0.000202338	0.000117644	0.000628902	0.000265424	0	0.00027287	0.000165683
k__Bacteria;p__Spirochaetes;c__Spirochaetes;o__Sphaerochaetales	0.00589986	0.0128705	0.00185611	0.000328146	0.0107908	0.00299176	0.000286209	0.00691888	0.00577194	0.00523047	0.00148266	1.315e-05	0.0020571	0.000329824	0.00121207	0.00269216	0	0.00469869	0.00175849
k__Bacteria;p__Planctomycetes;c__Planctomycetia;o__Pirellulales	0.0030279	0.000216116	0.00196811	0.00112933	0.00460867	0.000121724	0.000271146	0.00109718	0.00199104	0.00065286	0.000205709	9.86252e-06	0.00011241	0.000142854	0.00296727	0.000924245	5.09659e-05	0.00525775	0.000429269
k__Bacteria;p__Deferribacteres;c__Deferribacteres;o__Deferribacterales	0.000298892	0.00175552	0.000132579	0	0.00235554	0.000768385	0	0.000283754	0.0114252	0.00122981	0.000337674	0	8.61811e-05	0	0.00108629	0.00473498	0	0.0035939	0.000481986
k__Bacteria;p__Proteobacteria;c__Betaproteobacteria;o__Rhodocyclales	0	0	3.88594e-05	0	0	0	0	0	0	0	0.000194065	0	0	8.82333e-05	0	0	0	0	0
k__Bacteria;p__Proteobacteria;c__Alphaproteobacteria;__	0	0	0	0	0	7.60777e-06	0	0	0	0	0	0	0	0	0	0	0	0	0
k__Bacteria;p__SR1;c__;o__	0	0	0	0.000242913	0	0	0	0	0	0	0	9.86252e-06	0	1.89071e-05	0	0	0.000158778	0	0
k__Bacteria;p__Proteobacteria;c__Epsilonproteobacteria;o__Campylobacterales	0.105073	0.0202085	0.00505857	0.00321114	0.0250265	0.0206095	0.000301273	0.0108725	0.0607678	0.0677532	0.0082439	8.87626e-05	0.022557	0.00103779	0.0199133	0.0576587	0.000192102	0.0441651	0.0150282
k__Bacteria;p__Bacteroidetes;__;__	0	0	7.08612e-05	0	0	0	0	0	0	0	0	0	0	0	0	0	0	0	0
k__Bacteria;p__Proteobacteria;c__Alphaproteobacteria;o__Sphingomonadales	0	0.000222765	0.0233385	0.00645637	3.10348e-05	0.000247253	0.00214657	0	5.15812e-05	0	0.00267422	0.000207113	0	0.00111762	2.28692e-05	0	0.00069196	9.98306e-06	2.25931e-05
k__Bacteria;p__TM7;c__SC3;o__	0	0	0	0	0	0	0	0	0	0	0	0	0	0	0	0	2.74432e-05	0	0
k__Bacteria;p__Proteobacteria;c__Gammaproteobacteria;o__Legionellales	0	0	9.60055e-05	0.000266352	0	0	0	0	0	0	0	0	0	0	0	0	0	0	0
k__Bacteria;p__Tenericutes;c__Mollicutes;o__Anaeroplasmatales	0	3.32485e-05	0.000523458	0.000355846	3.72418e-05	1.14117e-05	0	0.000969494	0.000716979	0.00280882	0.000248404	0	0	0.000273103	0	0.000938464	0	2.32938e-05	9.79034e-05
k__Bacteria;p__Fibrobacteres;c__Fibrobacteria;o__Fibrobacterales	0.000324882	0.00297575	0.000875479	0	0.00172243	0.00169083	0	0.00305745	0.00327541	0.000728774	0.000752974	0	0.00148381	6.93261e-05	0.00160084	0.00121811	0	0.0041463	0.000643903
k__Bacteria;p__Acidobacteria;c__Acidobacteria-6;o__iii1-15	0	0	0.000288016	0	0	0	0	0	0	0	0	0	0	0	0	0	0	0	0
k__Bacteria;p__Proteobacteria;c__Deltaproteobacteria;o__Myxococcales	0	0	0	0	0	0	0	0	0	0	0.000349318	0	0	0	0	0	0	0	2.25931e-05
k__Bacteria;p__Proteobacteria;c__Alphaproteobacteria;o__	0	0	0	0	0	0	0	0	0	0	0	0	0	0	0	0	0	0	0
k__Bacteria;p__Cyanobacteria;c__Chloroplast;o__Streptophyta	0	9.97456e-06	0.000484599	0.00745998	5.89661e-05	3.99408e-05	6.02546e-05	0	0	3.7957e-05	0.000244523	0.000190675	0	0.000149156	3.43037e-05	2.36986e-05	0.000190142	2.99492e-05	9.79034e-05
k__Bacteria;p__Proteobacteria;c__Gammaproteobacteria;o__Vibrionales	0	0	0	3.4093e-05	0	0	0	0	0	0	0	0	0	2.52095e-05	0	0	0	0	1.12965e-05
k__Bacteria;p__Chlamydiae;c__Chlamydiia;o__Chlamydiales	0	0	0	0	0	0	0	0	0	0	0	0	0	0	0	0	0	0	0
k__Bacteria;p__TM7;c__TM7-3;o__	0	0	0.000109721	0	0	0	0	0	0	0	0	0	0	0.00021218	0	0	0	0	0
k__Bacteria;p__Verrucomicrobia;c__Opitutae;o__[Cerasicoccales]	0	0	0	0	0	0	0	1.18231e-05	0	0	0	0	0	7.56285e-05	0	0	0	6.65537e-06	0
k__Bacteria;p__Elusimicrobia;c__Elusimicrobia;o__Elusimicrobiales	0	0.000106395	4.57169e-06	0	0	0.000290997	0	0.000229368	0	0.000288473	0.00138563	0	0.000247302	8.61325e-05	4.0021e-05	0.000327041	0	0.000222955	0.000116731
k__Bacteria;p__Firmicutes;c__Bacilli;o__Turicibacterales	0.000201427	0.00201154	0	0.00091625	0.00162933	0.00165659	0	0.00021518	1.03162e-05	0.000660452	0.00032603	0.00014465	0.000138639	0.000831914	0.00040021	0.000910026	0.000109773	9.98306e-06	0.000911254
k__Bacteria;p__Verrucomicrobia;c__[Pedosphaerae];o__[Pedosphaerales]	0	0	0	0	0	0	0	0	0	0	0	0	0	0	0	0	0	0	0
k__Bacteria;p__TM7;c__TM7-3;__	0	0	0	0	0	0	0	0	0	0	0	6.57501e-06	0	0.000966364	0	0	0	0	0
k__Bacteria;p__Proteobacteria;c__Betaproteobacteria;__	0	0	0	0	0	0	0	7.09386e-06	0	6.83226e-05	0	0	9.36751e-05	0	0	0	0	2.32938e-05	0
k__Bacteria;p__Spirochaetes;c__MVP-15;o__PL-11B10	0	0	0	0	0	0	0	0	0	0	0	2.95875e-05	0	7.77293e-05	0	0	0	0	0
k__Bacteria;p__Verrucomicrobia;c__Verrucomicrobiae;o__Verrucomicrobiales	0	0.000442206	0.00348134	0.00142125	0	6.6568e-05	0.000293741	8.27617e-05	8.76881e-05	0	0.000310505	0	0	4.20158e-05	0.000708944	0.000592465	0.000123494	0.000535758	1.12965e-05
k__Bacteria;p__Bacteroidetes;c__Cytophagia;o__Cytophagales	0	0	0	0	0	0	5.27228e-05	0	0	0	0	0	0	0	0	0	3.13636e-05	0	1.50621e-05
k__Bacteria;p__Proteobacteria;c__Gammaproteobacteria;o__Cardiobacteriales	0	0	0	0	0	0	0	0	0	0	0	1.315e-05	0	0	0	0	0	0	0
k__Bacteria;p__TM7;c__TM7-3;o__I025	0	0	0	0	0	0	0	0	0	0	0	0	0	1.68063e-05	0	0	0	0	0
k__Bacteria;p__Actinobacteria;c__Rubrobacteria;o__Rubrobacterales	0	0	0	0	0	0	0	0	0	0	0	0	0	0	0	0	0	0	0
k__Bacteria;p__Armatimonadetes;c__SJA-176;o__RB046	0	0	0	0	0	0	0	0	0	0	0	0	0	0	0	0	0	0	0
k__Bacteria;p__TM7;c__TM7-3;o__EW055	0	0	0	0	0	0	0	0	1.03162e-05	0	0	0	0	0	0	0	0	0	0
k__Bacteria;p__[Thermi];c__Deinococci;o__Deinococcales	0	0	0	0	0	0	0	0	0	0	0	0	0	8.82333e-05	0	0	0	0	0
k__Bacteria;p__Acidobacteria;c__[Chloracidobacteria];o__RB41	0	0	0	0	0	0	0	0	0	0	0	0	0	0	0	0	0	0	0
k__Bacteria;p__Tenericutes;c__CK-1C4-19;o__	0	0	0	0	0	0	0	0	0	0	0	0	0	0	0	0	0	0	0
k__Bacteria;p__Proteobacteria;c__Betaproteobacteria;o__Nitrosomonadales	0	0	0	0	2.48278e-05	0	0	0	0	0	0	0	0	0	0	2.84383e-05	0	0	0
k__Bacteria;p__Proteobacteria;c__TA18;o__PHOS-HD29	0	0	0	0	0	0	0	0	0	0	0	0	0	0	0	0	0	0	0
k__Bacteria;p__TM7;c__TM7-1;o__	0	2.99237e-05	0	0	0	0	0	0	0	0	0	0	0	1.68063e-05	0	0	0	0	0
k__Bacteria;p__Proteobacteria;c__Betaproteobacteria;o__Tremblayales	0	6.31722e-05	0	0	0	7.03719e-05	0	0.00213289	0	0	0.000690873	0	0	0	0	0.000308082	0	0.000166384	2.63586e-05
k__Bacteria;p__Armatimonadetes;c__[Fimbriimonadia];o__[Fimbriimonadales]	0	0	0.000475456	0	0	0	0	0	0	0	0	0	0	0	0	0	0	0	0
k__Bacteria;p__Tenericutes;c__Mollicutes;o__Acholeplasmatales	0	0	0	0	0	0	0	0	0	0	0	0	0	6.30238e-05	0	0	0	0	0
k__Bacteria;p__Actinobacteria;c__Nitriliruptoria;o__Euzebyales	0	0	0	0	0	0	0	0	0	0	0	0	0	5.46206e-05	0	0	0	0	0
k__Bacteria;p__Firmicutes;c__Bacilli;__	0	0	0.000208012	0.000675468	0	5.70583e-05	0	0	0	0	0	0	0	0.000235289	0	0	0	0	0
k__Bacteria;p__Cyanobacteria;c__4C0d-2;o__MLE1-12	0	0	0.000608035	0	0	2.66272e-05	0	0	0	0	6.2101e-05	3.28751e-05	0	0	0	0	2.74432e-05	6.65537e-06	0
k__Bacteria;p__OD1;c__;o__	0	0	0	0	0	0	0	0	0	0	0	0	0	0	0	0	0	1.66384e-05	0
k__Bacteria;p__Proteobacteria;c__Betaproteobacteria;o__Procabacteriales	0	1.66243e-05	0	0	0	0	0	0	0	0	0	0	0	0	0	0	3.72443e-05	0	0
k__Bacteria;p__Chloroflexi;c__Gitt-GS-136;o__	0	0	0	0	0	0	0	0	0	0	0	0	0	0	0	0	0	0	0
k__Bacteria;p__Firmicutes;__;__	0	0	0	0	0	0	0	0	0	0	0	0	0	0	0	1.42192e-05	0	0	0
k__Bacteria;p__Proteobacteria;c__Gammaproteobacteria;o__	0	0	0	0	0	0	0	0	0	0	0	0	0	5.88222e-05	0	0	0	0	0
k__Bacteria;p__Spirochaetes;c__[Brachyspirae];o__[Brachyspirales]	0	0.000275963	0	0	0	0	0	0	0	5.31398e-05	0	0	0	0	0	0	0	0	0
k__Bacteria;p__Tenericutes;__;__	0	0	0	0	0	0	0	0	0	0	0	0	0	0	0	0	0	0	0
k__Bacteria;p__Actinobacteria;c__Acidimicrobiia;o__Acidimicrobiales	0	0	0.000660609	0	0	0	0	0	0	0	0	0	0	0.00018487	0	0	0	0	0
k__Bacteria;p__Planctomycetes;c__Phycisphaerae;o__WD2101	0	0	0	0	0	0	0	0	0	0	0	0	0	0	0	0	0	0	0
k__Bacteria;p__Proteobacteria;c__Betaproteobacteria;o__ASSO-13	0	0	0.00131893	0	0	0	0	0	0	0	0	0	0	0	0	0	0	0	0
k__Bacteria;p__TM6;c__SJA-4;o__S1198	0	0	0	0	0	0	0	0	0	0	0	0	0	8.40317e-05	0	0	0	0	0
k__Bacteria;p__Gemmatimonadetes;c__Gemmatimonadetes;o__Ellin5290	0	0	0	0	0	0	0	0	0	0	1.16439e-05	0	0	0	0	0	0	0	0
k__Bacteria;p__Actinobacteria;c__Actinobacteria;__	0	0	0	0	0	0	0	0	0	0	0	0	0	0	0	0	0	0	0
k__Bacteria;p__Chloroflexi;c__Anaerolineae;o__Caldilineales	0	0	0	0	0	0	0	0	0	2.27742e-05	0	0	0	0	0	0	0	0	0
k__Bacteria;p__Proteobacteria;c__Deltaproteobacteria;o__Bdellovibrionales	0	0	0	0	0	0	0	0	0	0	0	0	0	1.47055e-05	0	0	0	0	0
k__Bacteria;p__WS3;c__PRR-12;o__GN03	0	0	0	0	2.17244e-05	0	0	0	0	0	0	0	0	0	0	0	0	0	0
k__Bacteria;p__Cyanobacteria;c__Oscillatoriophycideae;o__Chroococcales	0	0	0	0	0	0	0	0	0	0	0	0	0	0	0	0	0	0	0
k__Bacteria;p__Cyanobacteria;c__Chloroplast;o__Euglenozoa	0	0	0	0	0	0	0	0	0	0	0	0	0	0	2.28692e-05	0	0	0	0
k__Bacteria;p__Cyanobacteria;c__Chloroplast;o__Stramenopiles	0	0	0	0	0	0	0	0	0	0	0	0	0	0	0	0	0	0	0
k__Bacteria;p__TM7;c__;o__	0	3.65734e-05	0	0	0	0	0	0	0	0	0	0	0	0	0	0	0	0	0
k__Bacteria;p__Proteobacteria;c__Deltaproteobacteria;o__Desulfobacterales	0	0	0	0	0	0	0	0	0	0	0	0	0	1.47055e-05	0	0	0	0	0
k__Bacteria;p__TM6;c__SBRH58;o__	0	0	0.00152009	0	0	0	0	0	0	0	0	0	0	0	0	0	0	0	0
k__Archaea;p__Euryarchaeota;__;__	0	0	0.000411452	0	5.58626e-05	0	0	1.65523e-05	0	0	0	0	0	0	0	3.79177e-05	0	8.65199e-05	0
k__Bacteria;p__Firmicutes;c__Clostridia;o__OPB54	0	0	0	0	0	0	0	0	0	0	0	0	0	0	0	0	3.13636e-05	0	0
k__Bacteria;p__Proteobacteria;__;__	0	0	0	0	0	0	0	0	0	0	0	0	0	0	0	9.47944e-06	0	0	0
k__Bacteria;p__Actinobacteria;c__Thermoleophilia;o__Solirubrobacterales	0	0	0	0	0	0	0	0	0	0	0	0	0	0	0	0	0	0	0

## Sheet: PRJNA525911
Study	Type of sample	Sequencing technique and 16S rRNA gene region	Number of animals	Age of animals	Data availability (BioProject ID)
PRJNA525911	Nasal wash and swab	Illumina MiSeq (V4)	99	3-8 weeks	PRJNA525911
#OTU ID	SRR8775555	SRR8775556	SRR8775557	SRR8775558	SRR8775559	SRR8775572	SRR8775573	SRR8775574	SRR8775575	SRR8775576	SRR8775577	SRR8775578	SRR8775579	SRR8775580	SRR8775581	SRR8775592	SRR8775593	SRR8775594	SRR8775595	SRR8775596	SRR8775597	SRR8775598	SRR8775599	SRR8775600	SRR8775601	SRR8775602	SRR8775603	SRR8775606	SRR8775619	SRR8775620	SRR8775621	SRR8775622	SRR8775623	SRR8775624	SRR8775625	SRR8775626	SRR8775631	SRR8775632	SRR8775635	SRR8775636	SRR8775637	SRR8775638	SRR8775639	SRR8775640	SRR8775641	SRR8775642	SRR8775643	SRR8775644	SRR8775650
k__Bacteria;p__Proteobacteria;c__Gammaproteobacteria;o__Pseudomonadales	0.436862	0.28316	0.433389	0.436925	0.359717	0.100508	0.434191	0.321418	0.236476	0.464912	0.624799	0.125534	0.433386	0.508937	0.241908	0.218434	0.40068	0.506644	0.429455	0.482654	0.327564	0.542646	0.439439	0.355738	0.311757	0.297484	0.350063	0.514449	0.231381	0.341051	0.231226	0.385565	0.445145	0.341038	0.16892	0.397067	0.46145	0.334053	0.321322	0.366518	0.11104	0.344501	0.57879	0.563374	0.337314	0.348263	0.396816	0.499689	0.326662
k__Bacteria;p__Proteobacteria;c__Gammaproteobacteria;o__Pasteurellales	0.000933466	0.0115019	0.0188897	0.440978	0.0310408	0.00300722	0.232061	0.0124789	0.00818014	0.20534	0.0617523	0.000609979	0.226762	0.0367635	0.427726	0.00490826	0.0272654	0.167564	0	0.134197	0.00161925	0.0915894	0.282121	0.307272	0.085672	0.4426	0.0409334	0.217723	0	0.352926	0.202376	0.251993	0.0228616	0.0786639	0.0016167	0.311788	0.0977082	0.440096	0.0419911	0.313536	0.00576	0.253935	0.131767	0.043562	0.0240655	0.00466992	0.00081114	0.236055	0.208201
k__Bacteria;p__Bacteroidetes;c__Flavobacteriia;o__Flavobacteriales	0.214343	0.13017	0.153504	0.00505383	0.0350273	0.106522	0.0165906	0.0522986	0.0532149	0.183751	0.150043	0.0182587	0.179235	0.233317	0.174855	0.116184	0.219247	0.105073	0.108775	0.249124	0.115665	0.106088	0.0613283	0.080881	0.12798	0.0111061	0.0643038	0.0190448	0.0495565	0.0647472	0.0226559	0.0252386	0.0492708	0.0848965	0.0494807	0.0167196	0.0534377	0.0298063	0.114627	0.147451	0.00566857	0.124698	0.172879	0.174437	0.184461	0.0994481	0.200588	0.0292738	0.0120413
k__Bacteria;p__Firmicutes;c__Bacilli;o__Lactobacillales	0.166157	0.178648	0.160741	0.0362069	0.180013	0.245155	0.115685	0.251007	0.201513	0.0643827	0.10774	0.324509	0.0998881	0.107829	0.0714617	0.106697	0.142091	0.0906486	0.130704	0.0938724	0.170664	0.170551	0.142161	0.19946	0.194942	0.0870354	0.308109	0.172544	0.450443	0.123192	0.160034	0.14907	0.203456	0.224495	0.29517	0.111993	0.171492	0.112168	0.213815	0.12952	0.138103	0.147388	0.103917	0.152551	0.227187	0.177846	0.130019	0.081831	0.142869
k__Bacteria;p__Proteobacteria;c__Betaproteobacteria;o__Neisseriales	0.109216	0.0512055	0.0697924	0.021314	0.0238805	0.0175087	0.0155883	0.0159452	0.0206263	0.0622494	0.0487162	0.00487983	0.0254643	0.0721892	0.0675464	0.0171624	0.0386788	0.0318135	0.0276163	0.0300199	0.0771378	0.0476109	0.0206773	0.0292269	0.0472267	0.0192656	0.0391032	0.0209072	0.0671547	0.0364203	0.0260076	0.0379317	0.0361319	0.0581508	0.026357	0.0160346	0.020272	0.014874	0.0294803	0.0103854	0.00411429	0.0376074	0.00904656	0.0340328	0.0590032	0.0423477	0.0259565	0.00836394	0.0118786
k__Bacteria;p__Bacteroidetes;c__Bacteroidia;o__Bacteroidales	0.0239161	0.167035	0.0574246	0.0142826	0.149824	0.133119	0.0368796	0.0988344	0.230803	0.00709846	0.00156246	0.190842	0.00223764	0.0124418	0.00458237	0.280594	0.060958	0.0308255	0.134248	0.00408738	0.141601	0.00854314	0.0121971	0.00309881	0.0385962	0.0294084	0.0271716	0.0135777	0.0529354	0.00782805	0.12482	0.0359146	0.101826	0.101113	0.117284	0.0284887	0.0360723	0.0085161	0.0578292	0.00105477	0.297737	0.00434489	0.00217875	0.00699506	0.0579343	0.149261	0.0640124	0.0571348	0.0684241
k__Bacteria;p__Firmicutes;c__Clostridia;o__Clostridiales	0.0299353	0.125046	0.082359	0.0285652	0.143515	0.203622	0.0851652	0.18597	0.158501	0.00963625	0.0050372	0.249278	0.0144999	0.0197731	0.00800464	0.151991	0.0796057	0.0596255	0.108157	0.00594216	0.106396	0.0248967	0.0321708	0.0179017	0.132476	0.0892452	0.115726	0.036948	0.103196	0.058246	0.136784	0.0818656	0.10452	0.0824761	0.235303	0.103307	0.118353	0.0536048	0.142876	0.00424611	0.254857	0.0666216	0.000947284	0.0135503	0.0838016	0.121559	0.0688455	0.0769144	0.187861
k__Archaea;p__Euryarchaeota;c__Methanobacteria;o__Methanobacteriales	0.00682396	0.0171054	0.00946473	0	0.0117661	0.0199145	0.00566846	0.0142554	0.0239687	0.000202288	0.000349805	0.0278964	0.00335646	0.0022208	0	0.0152518	0.00636961	0.00271699	0.0102222	0	0.0169463	0.00260348	0.00359057	0.000601926	0.0138512	0.00322983	0.013973	0	0.0122483	0.00809341	0.0220195	0.00659254	0.00709499	0.0111945	0.0283167	0	0.00976337	0	0.0213948	0	0.0270171	0.00786907	0.000473642	0.00138226	0.00736013	0.0205901	0.0126403	0.00480362	0.00504434
k__Bacteria;p__Firmicutes;c__Bacilli;o__Turicibacterales	0.00254289	0.00302293	0.00505051	0.00104983	0.0121918	0.0169741	0.00411309	0.0127389	0.00422201	0	0	0.00805173	0.00268516	0.000909723	0.000638051	0.00280001	0.00299746	0	0.00255554	0	0.00147966	0.00101333	0.000974325	0.00133761	0.00760456	0.00254986	0.00619457	0.00366476	0.00464592	0.00749635	0.00288502	0.00398504	0.00243069	0.00157328	0.0101901	0.00361168	0.00711757	0.00221652	0.00785253	0	0.00699429	0.0061794	0	0.00100528	0.00421451	0.00367933	0.00294038	0.00406895	0.00781059
k__Bacteria;p__Spirochaetes;c__Spirochaetes;o__Spirochaetales	0.00177037	0.010101	0.000198839	0.00136722	0.00282541	0.00995723	0	0.00129988	0.0262556	0.000919489	0	0.0148022	0	0.000240809	0	0.0543532	0.000518792	0	0.0103046	0	0.018063	0.000280614	0.0015517	0	0.000724244	0	0.000457553	0	0.0038716	0	0.0152312	0	0.00144528	0.0056275	0.0111209	0	0.001267	0	0.00136421	0	0.0922514	0	0	0.000607355	0.000427559	0.0141867	0.00490064	0	0
k__Bacteria;p__Actinobacteria;c__Actinobacteria;o__Actinomycetales	0.00244633	0.00217504	0.00151117	0.00244147	0.0123853	0.0653903	0.00317987	0.00862256	0.00562934	0	0	0.000487983	0.00836876	0.00173918	0	0.00118589	0.00573553	0	0.0162813	0	0.000195427	0.00113805	0.000396947	0	0.0149677	0	0.00809517	0.00114148	0.000140786	0	0.00224862	0.00182033	0.00564972	0.000907661	0.0129826	0.00140108	0.00629775	0	0.0153391	0.0014334	0.000731429	0	0	0.00274357	0.00363425	0.00290101	0.0522509	0	0.00162721
k__Bacteria;p__Proteobacteria;c__Gammaproteobacteria;o__Enterobacteriales	0.000386262	0.00335472	0.000278374	0.000878928	0.00236096	0.00554665	0.000794968	0.000823259	0.00523353	0.000331016	0	0.00288724	0	0.000561888	0.00174014	0.00339296	0.000432326	0.00182779	0.000659495	0	0.000251263	0	0	0	0.00132778	0	0.00260453	0	0.00316768	0	0.00861264	0.0138739	0.000656944	0.000907661	0.00181266	0.000155676	0.00111794	0	0.00156385	0.000216362	0.000548571	0.00236555	0	0.00299489	0.000488639	0.00247647	0.00027038	0	0.000976324
k__Bacteria;p__Firmicutes;c__Bacilli;o__Bacillales	0.000450639	0.00106909	0	0.00258795	0.012695	0.00979016	0.043343	0.00125655	0.00140734	0	0	0.00121996	0	0	0	0.000296472	0	0	0.000948024	0	0.000865462	0	0	0	0.000814775	0	0.00302689	0	0.0168943	0	0.03042	0.00275509	0	0.00084715	0.0120517	0.00491936	0.0019005	0.00466636	0.000732016	0.0242055	0.00132571	0.00120691	0	0	0	0.000707564	0.00162228	0	0
k__Bacteria;p__Proteobacteria;c__Gammaproteobacteria;o__Aeromonadales	0.00173818	0.00667257	0.0024656	0	0.00627008	0.0109262	0	0.00467958	0.00866391	0	0	0.00422919	0	0.000401349	0	0.00345884	0.00270925	0.0011362	0.00655373	0	0.00293141	0.000389742	0	0	0.00223309	0	0.00211178	0	0	0	0	0.00186953	0.00394166	0.00229941	0.00960219	0	0.00115521	0	0.00342716	0	0.00827429	0	0	0	0.00238212	0.00180429	0.0040219	0.00113026	0
k__Bacteria;p__Fusobacteria;c__Fusobacteriia;o__Fusobacteriales	0.000482827	0	0.000397678	0.00786152	0.00174169	0.0032077	0.00279967	0.000606612	0.00118744	0.00088271	0	0	0	0.000535131	0.00153712	0.00112001	0.000345861	0	0.000370966	0	0.000167509	0.00123158	0.00306732	0.00448101	0.0016899	0.0180757	0.00172462	0	0	0	0.00246076	0	0.0082118	0.00145226	0.00117578	0.00118314	0.00100615	0	0.000565648	0.00110886	0.000502857	0.000917254	0	4.18866e-05	0.00012216	0.000424538	0.000473165	0	0.0207469
k__Bacteria;__;__;__	0.000579393	0.000110595	0	0	0	0.0014702	0	0.000129988	0.000307855	0	0	0.00736042	0	0	0	0.000560003	0.000230574	0	0.00280285	0	0.00466233	0	9.02153e-05	0	0	0	0	0	0.00274532	0	0	0	0.000328472	0.000423575	0.00543798	0	7.45295e-05	0	0	0	0.0148114	0	0	0	0.00024432	0.000353782	0.0013181	0	0
k__Bacteria;p__Actinobacteria;c__Coriobacteriia;o__Coriobacteriales	0.000128754	0.00283861	0.00270421	0	0.00882455	0.00240577	0.00100235	0.00567616	0.00272671	0	0	0.00138262	0	0.00125756	0	0.00339296	0.00270925	0.000642197	0.00024731	0	0.000893381	0.000436511	0	0	0.00962641	0	0.00805997	0	0	0	0	0	0.000788333	0.00102868	0.00181266	0	0.00577604	0	0.0137087	0	0.00173714	0.0016414	0	0.000209433	0.00204618	0.00304252	0	0	0.00211537
k__Bacteria;p__Proteobacteria;c__Betaproteobacteria;o__Burkholderiales	0	0	0	0.000268561	0.000580563	0.00975675	0	0.0033797	0.000879585	0	0	0.00069131	0.00228239	8.02697e-05	0	0.000856475	0.00239221	0	0.0011129	0	0.000474608	0	0	0	0.000965659	0	0.00130227	0	0.000211178	0	0.000551549	0	0	0	0.000979816	0	0.000149059	0	0.000798563	0	0.00128	0	0	0	0	0.000141513	0.0081114	0	0
k__Bacteria;p__Firmicutes;c__Erysipelotrichi;o__Erysipelotrichales	0.000257508	0.00136401	0.000318142	0	0.00348338	0.000968992	0.00293792	0.00138654	0.00237488	0.000110339	0	0.00248058	0	0.000695671	0	0.000395296	0.00129698	0.00148199	0.000329747	0	0.00131215	0.000857432	0.00023456	0	0.00531112	0	0.0058426	0	0.000633535	0	0.000678829	0.00152514	0.000459861	0.000121021	0.00249853	0.00333147	0.00387554	0	0.00755307	0	0.00274286	0.000724148	0	0	0.00128268	0.000424538	0.000844937	0.000734671	0.00374258
k__Bacteria;p__Proteobacteria;c__Alphaproteobacteria;o__Rickettsiales	0	0.00014746	0.00103396	0	0.000193521	0.000701684	0	0.00316305	0	0	0	0	0	0	0	0	0.00219045	0	0	0	0.000167509	0.000124717	0	0	0.000392299	0	0.000175982	0	0	0	0	0	0.0035475	0	0.000440917	0	0	0	0.00206295	0	0	0	0	0	0.00158808	0	0.0026362	0	0
k__Bacteria;p__Bacteroidetes;__;__	0.000128754	0.000626705	0	0	0	0.000768511	0	0.000173318	0.00167121	0	0	0.000813306	0	0.000107026	0	0.00457885	0.000201752	0	0.000865587	0	0.000502527	0	0	0	0	0	0	0	0	0	0	0	0	0.000726129	0.000734862	0	0	0	0	0	0.00114286	0	0	0	0	0.00148588	0.000304177	0	0
k__Bacteria;p__Proteobacteria;c__Alphaproteobacteria;o__Sphingomonadales	0	0	0.000397678	0	0	0.00628174	0	0.00164652	0	0	0	0	0	0	0	0	0.000807009	0	0.000824368	0	0	0	0	0	0	0	0	0	0	0	0	0	0	0	9.79816e-05	0	0	0	0.000299461	0	0	0	0	0	0.000580259	0	0.00435988	0	0
k__Archaea;p__Euryarchaeota;c__Thermoplasmata;o__E2	0	0.00022119	0	0	0.000270929	0.000167068	0	0	0.000351834	5.51694e-05	0	0.000813306	0	0	0	0.00118589	0.000144109	0	0.000865587	0	0.00175884	0	0	0	0	0	0	0	0	0	0	0	0	0	0.000342936	0	0	0	0	0	0.00118857	0	0	0	0.00012216	0.000636807	0.00027038	0	0
k__Bacteria;p__Spirochaetes;c__Spirochaetes;o__Sphaerochaetales	0.00041845	0.00051611	0	0	0.00046445	0.000601443	0	0.00077993	0.000659689	0	0	0	0	0	0	0.00200942	0	0	0.000329747	0	0	0	0	0	0.000543183	0	0.000140786	0	0	0	0	0	0	0	0.00156771	0	0.000260853	0	0	0	0.00100571	0	0	0	0	0.000672186	0.000743545	0	0
k__Bacteria;p__Proteobacteria;c__Betaproteobacteria;o__Tremblayales	6.4377e-05	0.00036865	0	0	0	0	0	0.000216647	0	0	0	0.00317189	0	0	0	0.00141648	0	0	0	0	0.00301516	0	0	0	0	0	0	0	0	0	0	0	0	0	0	0	0	0	0	0	0.00274286	0	0	0	0	0.000424538	0.000101392	0	0
k__Bacteria;p__Planctomycetes;c__Planctomycetia;o__Pirellulales	0	0	0	0	0	0.000735098	0	0	0.000219896	0	0	0.000284657	0	0	0	0.000197648	0	0	0.000164874	0	0.000418772	0	0	0	0	0	0	0	0	0	0.000466695	0	0	0	0.00063688	0	0	0	0	0	0.00429714	0	0	0	0	0	0	0	0
k__Bacteria;p__Cyanobacteria;c__4C0d-2;o__YS2	0	0.00058984	0	0	0.000154817	0.00106923	0	0	0.000439792	0	0	0.00130129	0	0	0	0.00171295	0	0	0.00168996	0	8.37544e-05	0	0	0	0	0	0.000140786	0	0.000211178	0	0	0	0.000131389	0.000242043	0.000538899	0	0	0	0	0	0.00155429	0	0	0	0.000335939	0.00106135	0.000743545	0	0
k__Bacteria;p__Proteobacteria;c__Epsilonproteobacteria;o__Campylobacterales	0	0.00051611	0	0.000219732	0.000154817	0.000634857	0	8.66589e-05	0.000615709	0	0	0	0	0	0	0.000461179	0	0	0.000164874	0	0.000977135	0	0	0	0	0	0	0	0	0	0.00462452	0	0	0	0.000685871	0	0.000447177	0	0	0	0.000731429	0	0	0	0	0.000176891	0	0	0
k__Bacteria;p__Verrucomicrobia;c__Verruco-5;o__WCHB1-41	0	0	0	0	0	0.00100241	0	0	0.000351834	0	0	0.00126062	0	0	0	0	0	0	0.000865587	0	0.000670035	0	0	0	0	0	0.000140786	0	0.000563142	0	0	0	0	0	0.00122477	0	0	0	0	0	0.00297143	0	0	0	0	0.000141513	0.000236582	0	0
k__Bacteria;p__Firmicutes;c__Clostridia;__	9.65655e-05	0	0	0	0	0.000835338	0	0	0	0	0	0.00154528	0	0	0	0.000230589	0	0	0.000700713	0	0	0	0	0	0	0	0	0	0	0	0	0	0.000262778	0	0.000391926	0	0.000335383	0	0	0	0.000914286	0	0	0	0.0001527	0	0	0	0
k__Bacteria;p__[Thermi];c__Deinococci;o__Deinococcales	0	0	0	0	0	0.00601443	0	0.000173318	0	0	0	0	0	0	0	0	0	0	0.00078315	0	0	0	0	0	0	0	0	0	0	0	0	0	0	0	0.000195963	0	0	0	0	0	0	0	0	0	0	0	0.00432608	0	0
k__Bacteria;p__Bacteroidetes;c__Sphingobacteriia;o__Sphingobacteriales	0	0.00014746	0	0	0.000116113	0.00360866	0	0.000389965	0.000263875	0	0	0	0.00183486	0	0	0	0.00126816	0	0.000412184	0	0	0	0	0	0.000120707	0	0	0	0	0	0	0	0	0	0	0	7.45295e-05	0	0	0	0	0	0	0.000921505	0.000305399	0	0.00310937	0	0
k__Bacteria;p__Fibrobacteres;c__Fibrobacteria;o__Fibrobacterales	0	0.000258055	0	0	0	0	0	0	0.00114346	0	0	0	0	0	0	0.00293178	0	0	0	0	0	0	0	0	0	0	0	0	0	0	0	0	0	0	0	0	0	0	0	0	0	0	0	0	0	0.000495295	0	0	0
k__Bacteria;p__Tenericutes;c__Mollicutes;o__Mycoplasmatales	0	0	0	0	0	0	0	0	0	0	0	0	0	0	0	0	0	0	0	0	0.000167509	0	0	0	0	0	0	0	0	0	0	0	0	0.00163379	0	0	0	0	0	0	0	0	0	0	0	0	0	0	0
k__Bacteria;p__Proteobacteria;c__Deltaproteobacteria;o__Desulfovibrionales	0	0.00044238	0	0	0	0.00116947	0	0	0.000615709	0	0	0.00178927	0	0	0	0.000658827	0	0	0.00024731	0	0.00114464	0	0	0	0	0	0.000246375	0	0	0	0	0	0	0	0	0	0.000260853	0	9.98203e-05	0	0.0016	0	0	0	0.0001527	0	0	0	0
k__Bacteria;p__Proteobacteria;c__Alphaproteobacteria;__	6.4377e-05	0	0	0	0	0.000701684	0	0	0	0	0	0.0010573	0	0	0	9.8824e-05	0	0	0.000288529	0	0.000781708	0	0	0	0	0	0	0	0	0	0	0	0	0.000181532	0.000587889	0	0	0	0	0	0.000502857	0	0	0	0	0	0.00054076	0	0
k__Bacteria;p__Cyanobacteria;c__Chloroplast;o__Streptophyta	0	0	0	0	0	0	0	0	0	0	0	0	0	0	0	0	0.000605257	0	0	0	0	0	0	0	0	0	0	0	0	0	0	0	0.00059125	0	0	0	0	0	0.00103148	0	0	0	0	0	0.000335939	0	0.00108152	0	0
k__Bacteria;p__Proteobacteria;c__Alphaproteobacteria;o__Rhodobacterales	0.000128754	0	0	0	0	0.0024726	0	0	0	0	0	0	0	0	0	0	0	0	0	0	0	0	0	0	0	0	0	0	0	0	0	0	0	0	0	0	0	0	0	0	0	0	0	0	0	0	0.0013519	0	0
k__Bacteria;p__Proteobacteria;c__Alphaproteobacteria;o__Caulobacterales	0	0	0	0	0.000232225	0.000902165	0	0	0	0	0	0	0	0	0	0	0	0	0.000164874	0	0	0	0	0	6.03537e-05	0	7.03928e-05	0	0	0	0	0	0	0	0	0	0	0	0	0.000324544	0	0	0	0.00138226	0	0	0.00013519	0	0
k__Bacteria;p__Tenericutes;c__Mollicutes;o__RF39	0	0.000110595	7.95355e-05	0	0.000270929	0.000300722	0	0.000346635	0.000703668	0.000128729	0	0.00182994	0	0	0	0.00049412	0.000144109	0	0.000206092	0.000103043	0.00044669	0	0	0	0.000844951	0	0.000281571	0	0	0	0.00161222	0	0	0	0.000293945	0	7.45295e-05	0	0.000266188	0	0.00256	0	0	0	0.00021378	0.000353782	0.000101392	0	0
k__Bacteria;p__Proteobacteria;c__Gammaproteobacteria;o__Xanthomonadales	0	0.00088476	0	0	0	0.000334135	0	0	0.000483772	0	0	0	0	0	0	0	0	0	0	0	0	0	0	0	9.05305e-05	0	0	0	0	0	0	0	0	0	0	0	0	0	0	0	0.000182857	0	0	0	9.16198e-05	0	0.000473165	0	0
k__Bacteria;p__Synergistetes;c__Synergistia;o__Synergistales	0	0	0	0	0	0.000200481	0	0	0	0	0	0.000243992	0	0	0	0.000296472	0	0	0	0	0.000223345	0	0	0	0	0	0	0	0	0	0.00199406	0	0.000722638	0	0	0	0	0	0	0	0.00155429	0	0	0	0	0.000353782	0	0	0
k__Bacteria;p__Bacteroidetes;c__Cytophagia;o__Cytophagales	0	0	0	0	0	0.00143678	0	0	0	0	0	0	0	0	0	0	0	0	0	0	0	0	0	0	0	0	0	0	0	0	0	0	0	0	0	0	0	0	0	0	0	0	0	0	0	0	0.000912532	0	0
k__Bacteria;p__Proteobacteria;c__Alphaproteobacteria;o__Rhizobiales	0	0	0	0	0	0.00374231	0	0	0.000175917	0	0	0	0	0	0	0	0.000374683	0	0	0	8.37544e-05	0	0	0	0	0	0	0	0	0	0	0	0	0	0	0	0	0	0	0	0	0	0	0.000209433	0	0	0.0013519	0	0
k__Bacteria;p__Firmicutes;c__Bacilli;o__Gemellales	0.000128754	0	0	0	0	0.000367549	0	0.000129988	0.000131938	0	0	0	0	0	0	0	0	0	0	0	0.000167509	0	0	0	0.000181061	0	0	0	0	0	0.00199406	0	0	0	0	0	0.000186324	0	0	0	0	0	0	0	0.0001527	0	0.000168987	0	0
k__Bacteria;p__Firmicutes;__;__	0	0.000479245	0	0	0	0	0	0	0	0	0	0	0	0	0	0	0	0	0	0	0	0	0	0	0	0	0	0	0	0	0	0	0	0	0	0	0	0	0	0	0	0	0	0	0	0	0	0	0
k__Bacteria;p__Lentisphaerae;c__[Lentisphaeria];o__Victivallales	0	0.000110595	0	0	0	0	0	0	0	0	0	0.000243992	0	0	0	0.000197648	0	0	8.24368e-05	0	0.000195427	0	0	0	0	0	0	0	0	0	0	0	0	0	0	0	0	0	0	0	0.00064	0	0	0	0	7.07564e-05	0	0	0
k__Bacteria;p__Verrucomicrobia;c__Opitutae;o__[Cerasicoccales]	0	0	0	0	0	0.000200481	0	0	0	0	0	0	0	0	0	0.000164707	0	0	0	0	0.0003071	0	0	0	0	0	0	0	0	0	0	0	0	0	0	0	0	0	0	0	0	0	0	0	0	0	0.000236582	0	0
k__Bacteria;p__Proteobacteria;c__Alphaproteobacteria;o__RF32	0	0	0	0	0	0	0	0	0	0	0	0	0	0	0	0	0	0	0	0	0	0	0	0	0	0	0	0	0	0	0	0	0	0	0	0	0	0	0	0	0.000914286	0	0	0	0	0	0	0	0
k__Bacteria;p__Tenericutes;__;__	0	0	0	0	0	0	0	0	0	0	0	0	0	0	0	0	0	0	0	0	0	0	0	0	0	0	0	0	0	0	0	0	0	0	0	0	0	0	0	0	0	0	0	0	0	0	0	0	0
k__Bacteria;p__Proteobacteria;c__Betaproteobacteria;o__Rhodocyclales	0	0	0	0	0	0	0	0	0	0	0	0	0	0	0	0	0	0	0	0	0	0	0	0	0	0	0	0	0	0	0	0	0.000525555	0	0	0	0	0	0	0	0	0	0	0	0	0	0	0	0
k__Bacteria;p__Proteobacteria;c__Deltaproteobacteria;__	0	0	0	0	0	0	0	0	0	0	0	0	0	0	0	0.000230589	0	0	0	0	0	0	0	0	0	0	0	0	0	0	0	0	0	0	0	0	0	0	0	0	0	0	0	0	0	0	0	0	0
k__Bacteria;p__Spirochaetes;__;__	0	0	0	0	0	0	0	0	0	0	0	0	0	0	0	0	0	0	0	0	0	0	0	0	0	0	0	0	0	0	0.000296988	0	0	0	0	0	0	0	0	0	0	0	0	0	0	0	0	0	0
k__Bacteria;p__Deferribacteres;c__Deferribacteres;o__Deferribacterales	0	0	0	0	0	0	0	0	0	0	0	0.000121996	0	0	0	9.8824e-05	0	0	0	0	0	0	0	0	0	0	0	0	0	0	0	0	0	0	0	0	0	0	0	0	0	0	0	0	0	0	0	0	0
k__Bacteria;p__Tenericutes;c__RF3;o__ML615J-28	0	0	0	0	0	0	0	0	0	0	0	0.000121996	0	0	0	0	0	0	0	0	0	0	0	0	0	0	0	0	0	0	0	0	0	0	0	0	0	0	0	0	0	0	0	0	0	0	0	0	0
k__Bacteria;p__Bacteroidetes;c__[Saprospirae];o__[Saprospirales]	0	0	0	0	0	0	0	0	0	0	0	0	0	0	0	0	0	0	0	0	0	0	0	0	0	0	0	0	0	0	0	0	0	0	0	0	0	0	0	0	0	0	0	0	0	0	0.000168987	0	0
k__Bacteria;p__Chloroflexi;c__Thermomicrobia;o__JG30-KF-CM45	0	0	0	0	0	0	0	0	0	0	0	0	0	0	0	0	0	0	0	0	0	0	0	0	0	0	0	0	0	0	0	0	0	0	0	0	0	0	0	0	0	0	0	0	0	0	0	0	0
k__Bacteria;p__Proteobacteria;c__Gammaproteobacteria;o__Cardiobacteriales	0	0	0	0	0	0	0	0	0	0	0	0	0	0	0	0	0	0	0	0	0	0	0	0	0	0	0	0	0	0	0	0	0	0	0	0	0	0	0	0	0	0	0	0	0	0	0.00013519	0	0
k__Bacteria;p__Proteobacteria;c__Gammaproteobacteria;__	0	0	0	0	0	0	0	0	0	0	0	0	0	0	0	0	0	0	0	0	0	0	0	0	0	0	0	0	0	0	0	0	0	0	0.000146972	0	0	0	0	0	0	0	0	0	0	0	0	0	0
k__Bacteria;p__Tenericutes;c__Mollicutes;o__Anaeroplasmatales	0	0	0	0	0	0	0	0	0	0	0	0	0	0	0	0	0	0	0	0	0	0	0	0	0	0	0	0	0	0	0	0	0	0	0	0	0	0	0	0	0	0	0	0	0	0	0	0	0
k__Bacteria;p__Verrucomicrobia;c__Verrucomicrobiae;o__Verrucomicrobiales	0	0	0	0	0	0	0	0	0	0	0	0	0	0	0	0	0	0	0	0	0	0	0	0	0	0	0	0	0	0	0	0	0	0	0	0	0	0	0	0	0	0	0	0	0	0	0	0	0
k__Bacteria;p__Cyanobacteria;c__4C0d-2;o__MLE1-12	0	0	0	0	0	0	0	8.66589e-05	0	0	0	0	0	0	0	0	0	0	0	0	0	0	0	0	0	0	0	0	0	0	0	0	0	0	0	0	0	0	0	0	0	0	0	0	0	0	0	0	0
k__Bacteria;p__Proteobacteria;c__Alphaproteobacteria;o__Rhodospirillales	0	0	0	0	0	0	0	0	0	0	0	0	0	0	0	0	0	0	0	0	0	0	0	0	0	0	0	0	0	0	0	0	0	0	0	0	7.45295e-05	0	0	0	0	0	0	0	0	0	0	0	0
k__Bacteria;p__Acidobacteria;c__[Chloracidobacteria];o__RB41	0	0	0	0	0	0	0	0	0	0	0	0	0	0	0	0	0	0	0	0	0	0	0	0	0	0	0	0	0	0	0	0	0	0	0	0	0	0	0	0	0	0	0	0	0	0	6.7595e-05	0	0
k__Bacteria;p__Elusimicrobia;c__Elusimicrobia;o__Elusimicrobiales	0	0	0	0	0	0	0	0	0	0	0	0	0	0	0	0	0	0	0	0	0	0	0	0	0	0	0	0	0	0	0	0	0	0	0	0	0	0	0	0	0	0	0	0	0	0	0	0	0
[truncated: 50 more columns]

## Sheet: Chrun, T 2021
Study	Type of sample	Sequencing technique and 16S rRNA gene region	Number of animals	Age of animals	Data availability (BioProject ID)
Chrun T, et al. 2021	Nasal swab	Illumina MiSeq (V4V5)	75	11-12 weeks	PRJNA758406
#OTU ID	SRR15657792	SRR15657794	SRR15657800	SRR15657801	SRR15657803	SRR15657808	SRR15657809	SRR15657814	SRR15657816	SRR15657817	SRR15657823	SRR15657824	SRR15657825	SRR15657831	SRR15657832	SRR15657839	SRR15657840	SRR15657846	SRR15657847	SRR15657848	SRR15657854	SRR15657855	SRR15657856	SRR15657857	SRR15657858	SRR15657859	SRR15657860	SRR15657861	SRR15657862	SRR15657863	SRR15657864	SRR15657865	SRR15657866	SRR15657867	SRR15657868	SRR15657869	SRR15657870	SRR15657871	SRR15657872	SRR15657873	SRR15657874	SRR15657875	SRR15657876	SRR15657877	SRR15657878	SRR15657879	SRR15657880	SRR15657881	SRR15657882
k__Bacteria;p__Proteobacteria;c__Gammaproteobacteria;o__Pseudomonadales	0.169535	0.384828	0.051142	0.0481455	0.18619	0.221896	0.0948855	0.230713	0.15718	0.615389	0.289021	0.281538	0.0258088	0.0862592	0.370891	0.489113	0.493124	0.319912	0.614491	0.156971	0.305318	0.616471	0.615931	0.228593	0.588053	0.166429	0.449125	0.369875	0.633878	0.093275	0.805454	0.174498	0.0734915	0.239299	0.236234	0.733584	0.374788	0.103467	0.499054	0.329204	0.0831654	0.644212	0.158188	0.274739	0.0801677	0.279336	0.703322	0.346733	0.0483235
k__Bacteria;p__Bacteroidetes;c__Flavobacteriia;o__Flavobacteriales	0.065814	0.092032	0.00675293	0.013258	0.0728177	0.240611	0.0111079	0.0188587	0.0709964	0.122145	0.193281	0.0812857	0.0101392	0.0565248	0.556727	0.364719	0.0483612	0.0220871	0.0349762	0.0736077	0.133265	0.119856	0.133841	0.0371558	0.141829	0.00831848	0.00437721	0.0698068	0.0332579	0.00338983	0.0223031	0.0649092	0.0150035	0.0172526	0.06218	0.0271869	0.0329949	0.0523102	0.0303632	0.0773722	0.023512	0.126853	0.0726774	0.0803738	0.0312449	0.102366	0.0432247	0.0623966	0.0137272
k__Bacteria;p__Cyanobacteria;c__Chloroplast;o__Streptophyta	0.00906977	0.0543385	0.000300523	0.0772651	0.00693502	0.00146909	0.0287667	0.0173892	0.00364242	0.00359249	0.000237905	0.00767881	0.540234	0.000201156	0.000418019	0.00119185	0.0106578	0.0172909	0.001638	0.0654487	0	0.0143203	0.00055694	0.00407645	0.104492	0.37546	0.0238827	0.0252457	0.0341371	0.279278	0.00108338	0.00851655	0.375304	0.104542	0.0258459	0.00722755	0	0.280345	0.00243568	0.00309123	0.555511	0.0121283	0.0213429	0.0100601	0.451488	0.00255713	0.000801446	0.00274124	0.322311
k__Bacteria;p__Proteobacteria;c__Alphaproteobacteria;o__Rickettsiales	0.00674419	0.0236242	0.000300523	0.0368101	0.00316599	0.00172458	0.0177402	0.0127357	0.00148166	0	0.000645742	0.00499122	0.2603	0.000950918	0.000117665	0.000482096	0.0043548	0.0119448	0.00069856	0.0237673	0.000453551	0.0059343	0.00055694	0.0025617	0.0613927	0.209447	0.0145523	0.0130464	0.0158926	0.13789	0.000390016	0.0043762	0.217786	0.0554882	0.00948932	0.00277785	0	0.187869	0.000212826	0.00299963	0.157732	0.00408552	0.0124151	0.00626522	0.177685	0.00217153	0.000721302	0.00203921	0.156472
k__Bacteria;p__Firmicutes;c__Bacilli;o__Lactobacillales	0.193721	0.201069	0.0266582	0.207763	0.04357	0.0558252	0.152215	0.150869	0.0822324	0.08563	0.0292793	0.148036	0.0572403	0.127057	0.0175506	0.0187616	0.114715	0.0918006	0.105338	0.114934	0.032774	0.0827738	0.0763594	0.148378	0.0406418	0.052347	0.0572493	0.147408	0.108676	0.0580645	0.0384382	0.115746	0.0612126	0.0617831	0.0682982	0.109005	0.313029	0.0761246	0.203651	0.117833	0.0304089	0.0684462	0.0436622	0.097451	0.0702187	0.0526241	0.0394133	0.145403	0.0563001
k__Bacteria;p__Tenericutes;c__Mollicutes;o__Mycoplasmatales	0.0055814	0.00495749	0.000777825	0.00564768	0.00482436	0.00381111	0.00394678	0.0898849	0.00358069	0.00077748	0.00154638	0.00329092	0.00101392	0.00716846	0.000275583	6.69577e-05	0.0104286	0.00436855	0.0102134	0	0.00520597	0.00440197	0.00791441	0.124031	0.00173231	0.0103981	0.00706497	0.0171128	0.0458752	0.00131219	0.0457185	0.153612	0.0131144	0.0112375	0.0449494	0.00113172	0.102369	0.0312776	0.00799281	0.0353774	0.0110618	0.00201528	0.274017	0.0125662	0.0013978	0.0753338	0.0046751	0.122553	0.0093679
k__Bacteria;__;__;__	0.0125581	0.00113551	0.00415429	0.002203	0.00768883	0.00281042	0.00842251	0.047759	0.00611187	0.0186863	0.00331368	0.0204311	0.00110609	0.00552264	0.0060783	0.00184803	0.0033234	0.00879819	0.0516452	0.00922313	0.00534401	0.00208954	0.00945332	0.00623719	0.0334791	0.00695187	0.00261097	0.020671	0.020091	0.0082012	0.00845034	0.0513613	0.00846442	0.00321738	0.0369584	0.0358291	0.0194585	0.0322274	0.027762	0.0107391	0.0076582	0.0982907	0.159537	0.016934	0.00394672	0.058266	0.0279527	0.00698681	0.00166953
k__Bacteria;p__Firmicutes;c__Bacilli;o__Bacillales	0.0406977	0.0140139	0.00443714	0.0153809	0.00286447	0.0125405	0.0134272	0.0494734	0.0214841	0.010992	0.00334766	0.00781593	0.00848004	0.0106978	0.00492024	0.00956156	0.0038964	0.00779007	0.0219685	0.0205747	0.000985979	0.0264118	0.00946798	0.0727301	0.00611839	0.121272	0.00741054	0.0142325	0.00360495	0.00492072	0.0148784	0.0668221	0.0609583	0.00489602	0.0143588	0.00205767	0.0219966	0.0086166	0.0885121	0.0557565	0.0273187	0.00839089	0.0146471	0.0160748	0.00945568	0.0752527	0.00276054	0.0190048	0.0134026
k__Bacteria;p__Bacteroidetes;c__Bacteroidia;o__Bacteroidales	0.222558	0.063838	0.536487	0.333894	0.270014	0.200009	0.294788	0.077639	0.289357	0.0760054	0.334732	0.20464	0.0128122	0.389035	0.00570673	0.0413799	0.146	0.280717	0.024835	0.238382	0.323303	0.0248516	0.0179833	0.0967878	0.00159717	0.00261438	0.104093	0.109116	0.0173873	0.0451613	0.0106315	0.115851	0.0394885	0.107433	0.269072	0.0125775	0.0279188	0.0416582	0.0455448	0.100888	0.00891218	0.00630233	0.0892309	0.0903981	0.00444006	0.123595	0.0639554	0.0433751	0.0909428
k__Bacteria;p__Proteobacteria;c__Betaproteobacteria;o__Neisseriales	0.00627907	0.00191099	0.00150262	0.000640872	0.0144731	0.00862289	0.00736461	0.0210629	0.00870478	0.00565684	0.00338165	0.0356516	0.0122592	0.00727818	0.00501623	0.00312023	0.031515	0.00986742	0.00597389	0.01011	0.00250439	0.00780096	0.0261322	0.00955627	0.00659754	0.00314914	0.00357088	0.0249068	0.0441826	0	0.008407	0.0421373	0.00959058	0.00363704	0.0253465	0.0438283	0.0304569	0.0120768	0.0229852	0.0284393	0.00752385	0.0167818	0.00864875	0.193112	0.0289426	0.0507773	0.00999136	0.00829057	0.0142374
k__Bacteria;p__Proteobacteria;c__Gammaproteobacteria;o__Enterobacteriales	0.0232558	0.0284432	0.00514425	0.0133381	0.0497512	0.00451371	0.00191236	0.0325741	0.0855661	0.011555	0.00231108	0.00545744	0.0284819	0.013898	0.00178045	0.0173554	0.006303	0.00809556	0.0285446	0.00744945	0.00218887	0.0173571	0.0302946	0.0474695	0.0017446	0.0139632	0.0148979	0.0182989	0.00553931	0.0375068	0.00615358	0.0239249	0.0334217	0.0765178	0.0479461	0.00203195	0	0.0211683	0.00962448	0.0236307	0.0156747	0.00137405	0.0250628	0.0288916	0.0652031	0.0284126	0.0139095	0.00819028	0.0356629
k__Bacteria;p__Fusobacteria;c__Fusobacteriia;o__Fusobacteriales	0.00186047	0	0	0.000320436	0.15453	0.0291262	0.00439435	0.00489836	0.0037659	0.000268097	0.00246402	0.000740456	0.000553046	0.00120693	0	0.000133915	0.0004584	0.00256614	0.00378186	0	0	0	0.00587718	0.00307404	0.000196575	0.000356506	0.00211181	0.00423585	0.00239597	0	0.000418906	0.0223789	0.00159843	0.00153875	0.0184792	0.00030865	0	0.00230681	0.00747257	0.015479	0	0.000219849	0.0150656	0.0132107	0	0.0516094	0.00918992	0.00760526	0.0515234
k__Bacteria;p__Spirochaetes;c__Spirochaetes;o__Spirochaetales	0.0248837	0.000360041	0.0324742	0.0017624	0.0156792	0.0338954	0.00215649	0.00514328	0.00691443	0.00150134	0.00817374	0.00150834	0	0.00963719	4.64465e-05	0.000763318	0	0.0231564	0.00395047	0	0.014277	0	0.000498315	0.0179319	0.000172003	0.000297089	0.112464	0.00660793	0.00107709	0	0.000837811	0.0147271	0.0018164	0.118204	0.0128605	0	0	0.000678472	0.00115872	0.0196923	0	0.000311452	0.00162745	0.0114564	0	0.00432277	0.0046662	0.019406	0.0124751
k__Bacteria;p__Bacteroidetes;c__Sphingobacteriia;o__Sphingobacteriales	0.000465116	0.0165619	0	0.00172234	0.00407056	0	0.000244131	0.00342885	0.00327201	0.00115282	0.00713715	0.00274243	0.00294958	0.00435228	0.0163275	0.00818223	0	0.00134417	0.00628704	0	0.00522569	0.000863678	0.00140701	0.00396507	0.000430007	0.00077243	0.000652742	0	0.000527554	0.00404593	0.00011556	0.00319698	0.00679333	0.00321738	0.000998876	0	0	0.00210326	0	0.00444221	0.00103005	0	0.00204594	0	0.00098668	0.00103503	0.00225295	0.00538219	0.00282892
k__Bacteria;p__Proteobacteria;c__Gammaproteobacteria;o__Xanthomonadales	0.00883721	0.00545601	0.00146726	0.0209885	0.00437208	0	0.00663222	0.0514328	0.00314854	0.0038874	0.000288885	0.00298925	0.00728178	0.00144466	0.000526394	0.00168733	0	0.00271889	0.00252927	0.020752	0.000295794	0.00253531	0.00338561	0.00222757	0.00178146	0.0128936	0	0.0010166	0.00182446	0.0273373	0.000765586	0.0022274	0.0136593	0.0117038	0.00761643	0	0.0160745	0.0801954	0.000212826	0.00441931	0.00886739	0.000421377	0.00553334	0.00648002	0.0302582	0.00300361	0.00375789	0.000902603	0.0829662
k__Bacteria;p__Proteobacteria;c__Gammaproteobacteria;o__Pasteurellales	0	0.00265876	0	0.00228311	0.0197497	0.00127747	0	0.00367377	0.00172861	0.000428954	0	0.00139864	0.000737395	0.00232243	3.40608e-05	0.00069636	0.0020628	0.00265779	0.014477	0.00195105	0.00116346	0	0.011725	0.00886572	0.000798585	0.00421866	0.0101367	0.0147408	0.00457213	0.27228	0.0150228	0.0174524	0.00555818	0.00135223	0.012486	0.0168214	0.0118443	0.00305312	0.00874953	0.00993772	0.00165704	0.000549622	0.00650981	0.0123514	0	0.0168243	0.00727535	0.0352015	0.0126142
k__Bacteria;p__Firmicutes;c__Clostridia;o__Clostridiales	0.150698	0.0726729	0.243866	0.18389	0.0639228	0.138541	0.312284	0.0702915	0.188418	0.0238606	0.0860197	0.14321	0.0103235	0.219699	0.00335963	0.0185339	0.105547	0.138999	0.0190538	0.175417	0.115458	0.0360237	0.00826616	0.101889	0.00140059	0.00172311	0.132929	0.0813284	0.0134746	0.0106069	0.00970705	0.0638086	0.0173284	0.125991	0.0570608	0.00105455	0.0169205	0.0238144	0.0209516	0.0780363	0.0200188	0.00115421	0.0439877	0.0853501	0.00542674	0.0313147	0.0252723	0.0385445	0.0273617
k__Bacteria;p__Proteobacteria;c__Betaproteobacteria;o__Burkholderiales	0.0134884	0.0061207	0.00249258	0.00376512	0.025931	0.00268268	0.0031737	0.0183688	0.00796395	0.00493298	0.00382347	0.0125329	0.00654438	0.00667471	0.00202197	0.00661542	0.0042402	0.00525448	0.0157296	0.00904576	0.00469326	0.0143482	0.0098637	0.0340595	0.00146202	0.00237671	0.0021886	0.0205015	0.00237399	0.00338983	0.00157451	0.0183695	0.00697497	0.00433647	0.0143588	0.000180046	0.0126904	0.0181831	0.00248297	0.0208143	0.0101662	0	0.0139961	0.00912931	0.00460451	0.0161952	0.0124046	0.0592542	0.0110374
k__Bacteria;p__Proteobacteria;c__Gammaproteobacteria;o__Aeromonadales	0	0.0115213	0.00243954	0.0114956	0	0.00679186	0.00630671	0	0.0015434	0.00219839	0.0022601	0.00290698	0	0.00345622	0.00013934	0.000977583	0	0.00314658	0.00392639	0.00354736	0.0028199	0.00125373	0.0194489	0.00955627	0.000159717	0	0.0121333	0.00271095	0.000593498	0.00503007	0.00410239	0.00450722	0.0033785	0.00871957	0.00686727	0	0	0.00162833	0.00714151	0.0078769	0.000403063	0	0.00199944	0.00211227	0	0.00434306	0.00195019	0.00299196	0.00032463
k__Bacteria;p__Proteobacteria;c__Alphaproteobacteria;o__Rhizobiales	0.00139535	0.000941646	0.000194456	0.000400545	0.00633198	0.000574859	0.000569638	0.0173892	0	0	6.79729e-05	0.000219394	0.00101392	0.00053032	0.000461369	0.000495487	0	0	0.00708195	0	5.91588e-05	0.000139303	0.00496849	0.00340818	0.000405435	0.000178253	0.000345569	0.00593019	0.000615479	0	0.00124227	0.00427138	0.0018164	0.00237807	0.00636784	0	0	0.00237465	0.0008986	0.00638853	0.00573246	0	0.00804427	0.0029357	0.00189114	0.0015221	0.00607318	0.00745483	0.00681723
k__Bacteria;p__OD1;__;__	0	0	0	0	0	0.000170329	0	0	0	0	0	0.00219394	0	0	0	0	0	0	0	0	0	0	0.00027847	0.000378687	0.00167088	0	0.0010751	0.000677736	0.00254984	0	0	0.000262048	0	0.00195841	0	0.00257208	0	0	0.00295592	0.00135098	0	0.00727333	0.000604482	0	0.0010689	0.00123798	0.000650062	0	0
k__Bacteria;p__Proteobacteria;c__Alphaproteobacteria;o__Rhodobacterales	0.00139535	0.000221564	0	0	0.0152269	0	0	0.0156747	0.00061736	0.000428954	0.00132547	0.000164546	0	0	0.00136553	0.00207569	0	0.000274943	0.00727465	0	0.000828223	0	0.0019786	0.00207164	0.000184289	0	0	0.00677736	0.00109907	0	0.000924481	0.00414035	0.000908199	0.00037303	0.00237233	0.000205767	0.00676819	0	0	0.00751053	0.00344843	0	0.00320841	0.00132465	0	0.000588546	0.004123	0.0285657	0.00097389
k__Bacteria;p__Actinobacteria;c__Actinobacteria;o__Actinomycetales	0.00348837	0.00664691	0.000388912	0.00348474	0.0046736	0.0014265	0.00764943	0.0115111	0.000493888	0	0.00205618	0.01086	0.007927	0.00407798	0.00370024	0.00140611	0.001146	0.00207735	0.00481765	0.020752	0.00203112	0.0143203	0.00152426	0.0105809	0.00187975	0.00320856	0.00119029	0.0069468	0.000901238	0	0.000924481	0.00628914	0.0168925	0.00433647	0.00362093	0.00030865	0.0126904	0.0086166	0.00532066	0.0115635	0.0127637	0.000109924	0.00199944	0.00698124	0.0198158	0.00582457	0.00253791	0.00356027	0.0170199
k__Bacteria;p__Spirochaetes;c__Spirochaetes;o__Sphaerochaetales	0.00790698	0.000443127	0.0265698	0.000320436	0	0.010901	0.000366196	0	0.00543277	0.00160858	0.00661036	0.00175516	0	0.0080828	1.85786e-05	0.000361572	0	0.00879819	0.000578118	0	0.00970204	0	0.000131907	0.00543527	0	0	0.0156658	0.00084717	0.000417647	0	0.000101115	0.00199156	0.00054492	0.0137089	0.00449494	0	0	0	0.000236474	0.00416743	0	0.000128245	0.000139496	0.00193327	0	0.00034501	0.000792541	0.000869173	0
k__Bacteria;p__Proteobacteria;c__Alphaproteobacteria;o__Sphingomonadales	0.00627907	0.000997037	0.000318201	0	0	0.000404531	0.00150547	0.00612295	0.00444499	0.00300268	0.000169932	0.00167288	0	0.000548607	0.000390151	0.00200873	0.0003438	0.00082483	0.00358915	0.00780419	0	0.00167164	0	0.000735098	0.00137602	0.00279263	0	0.00186377	0.00191238	0.00557682	0	0.00128403	0.00893668	0.00261121	0	0	0	0.00400299	0.000212826	0.00100751	0.00228403	0	0.00255743	0.00200487	0.0101957	0.00133945	0.000133574	0.0100958	0.00658535
k__Bacteria;p__Tenericutes;c__Mollicutes;o__RF39	0.0106977	8.30864e-05	0.0316433	0.00833133	0.00407056	0.00855902	0.00484193	0.00538819	0.021978	0.00176944	0.00683127	0.0058688	0.00350263	0.013002	0.000944413	0.00583871	0.0038964	0.0114254	0.00125259	0.0276694	0.0128375	0.00406765	0.000263814	0.00358639	0	0	0.00744893	0.00203321	0.000901238	0.00142154	0.000476686	0.00348523	0.00130781	0.00414996	0.00262205	0	0	0.00298528	0.000662126	0.0100751	0	0.000109924	0.0034409	0.00633682	0.00049334	0.0041807	0.00331264	0.0016882	0.000231879
k__Bacteria;p__WPS-2;c__;o__	0	0	0.000689436	0	0	0	0	0	0.00135819	0.000938338	0.00161436	0.000905002	0	0.00257845	0	0.000308005	0	0	0	0	0.00222831	0.000167164	0	0.000556892	0	0	0	0.0010166	0	0	0	0	0	0	0.00199775	0	0	0	0	0	0	0	0.000511485	0.00146785	0	0	0.000525392	0.000367727	0
k__Bacteria;p__Firmicutes;c__Erysipelotrichi;o__Erysipelotrichales	0.00767442	0.00166173	0.00567459	0.00124169	0.00678426	0.00332141	0.00671359	0.0105315	0.00629707	0.00152815	0.00244702	0.00364743	0	0.00638212	8.05073e-05	0.000910625	0.006303	0.0040936	0.000481765	0.0125931	0.00408195	0.000752236	0.000219845	0.00416555	0.000122859	0	0.00522193	0	0.000725386	0	0.000332236	0.00138885	0.00127148	0.00475613	0.0012486	0.00120888	0	0.000814166	0.00144249	0.00153416	0.00129876	0.000421377	0.00311541	0.00254189	0.000328893	0	0.000872686	0.00125361	0.000139127
k__Bacteria;p__Proteobacteria;c__Epsilonproteobacteria;o__Campylobacterales	0.000465116	0.000193868	0.000671758	0.000841144	0.00301523	0	0.000610327	0	0.00104951	0	0.000492803	0.000959851	0	0.000621754	0	0.000120524	0.0002292	0.00085538	0	0	0.00108458	0	0.000131907	0.000868752	0	0	0.000575948	0	0	0	0	0.000838552	0.000254296	0	0	0	0	0	0	0.000274776	0	0	0.000464987	0	0	0.000223241	8.01446e-05	0.000250723	0.00032463
k__Bacteria;p__Proteobacteria;c__Gammaproteobacteria;o__Alteromonadales	0	0.00252029	5.30335e-05	0	0	0	8.13769e-05	0	0	0	0	0	0	0.00058518	0	6.69577e-05	0	0.000458239	0.000650383	0	0.000197196	0	0.000263814	0.00184888	0	0	0	0	0	0	0	0.00117921	0	0	0	0	0	0.000542778	0	0.00139678	0	0	0	0.000322211	0	0	3.56198e-05	0.000635165	0
k__Bacteria;p__Proteobacteria;c__Alphaproteobacteria;o__Caulobacterales	0	0.0006093	0	0.000801089	0.00120609	0	0	0.00832721	0.00030868	0.000536193	0.000407837	0	0	0	0.00100634	0.000495487	0	0.00042769	0.000746736	0	0	0.000222885	0.000351751	0.000356411	0	0.000356506	0	0.000677736	0.000681424	0	0	0.000393071	0	0	0	0	0	0	0	0.00148837	0	0	0.000464987	0	0	0.000182652	0.000694587	0.00330954	0
k__Bacteria;p__Tenericutes;c__Mollicutes;o__Anaeroplasmatales	0.000465116	0	0	0	0	0	0.000610327	0	0	0	0.00141044	0	0	0.00197498	0	0	0	0.00103868	0	0	0.0068427	0	0	0	0	0	0	0	0	0	0	0	0	0	0	0	0	0	0	0	0	0	0	0	0	0	0	0	0
k__Bacteria;p__Firmicutes;c__Bacilli;o__Gemellales	0	0	8.83892e-05	0	0.00211066	0	0	0.0026941	0	0	0	0	0	0	0	0	0	0	0.00125259	0	0	0.000111442	0.000337095	0.00104696	0	0	0.000691138	0.00271095	0.000219814	0	0.00011556	0.00212259	0.00018164	0	0.000374579	0	0	0	0.00106413	0.00141967	0.00107484	0	0.00223194	0.00146785	0	0.00162357	0.000561012	0	0.00064926
k__Bacteria;p__Fibrobacteres;c__Fibrobacteria;o__Fibrobacterales	0	0	0.000282845	0.000921253	0.00150761	0.0028743	0.00134272	0	0	0	0.000220912	0.00104212	0	0.000566893	1.54822e-05	4.01746e-05	0	0.00134417	0.00014453	0	0.000256355	0.000390048	0	0.000423238	9.82873e-05	0	0	0	0	0	0.000130005	0.000183433	0.000435936	0.000839317	0	0	0	0	0	0.000183184	0	0	0	0.000322211	0	0	1.78099e-05	0	0
k__Bacteria;p__Planctomycetes;c__Planctomycetia;o__Pirellulales	0	0	0.000919248	0.000280381	0	0.00157554	0	0	0.00358069	0	0.00042483	0	0	0.000621754	4.02537e-05	9.37408e-05	0	0.000610986	0.000192706	0	0.000374672	0	0	0.000111378	0	0.000178253	0	0.00152491	0	0	0.00011556	0	0.000108984	0.000792689	0.000874017	0	0	0	0	0.00022898	0	0	0	0.000787627	0	0.000121768	0.000516488	0.000401157	0
k__Bacteria;p__Cyanobacteria;c__4C0d-2;o__YS2	0.00418605	0	0.00258096	0.00120163	0	0.00102197	0.00207511	0.00122459	0.00129646	0.000670241	0.00130848	0.000822729	0	0.00149952	2.1675e-05	0.000147307	0.0009168	0.00308548	0.000264971	0	0.00151841	0.000195024	0	0.00015593	0	0	0.000614345	0.000677736	0.000285758	0	5.77801e-05	0.000393071	0.000908199	0.000559545	0.00112374	0	0	0	0.000212826	0.000503755	0	0	0.000139496	0.000751826	0	4.05894e-05	0.000187004	0.000183863	0
k__Bacteria;p__Proteobacteria;c__Alphaproteobacteria;o__RF32	0	0	0.000282845	0	0	0.000468404	0.000651015	0	0.00104951	0.000294906	0.00214115	0.00019197	0	0.00193841	9.28931e-06	0.000334789	0	0.000794281	0	0	0.000828223	0.000250745	0	0	0	0	0	0	0	0	0	0	0	0	0	0	0	0	0	0	0	0	0	0.000143205	0	0.000426188	2.67149e-05	0	0
k__Bacteria;p__Proteobacteria;c__Alphaproteobacteria;o__BD7-3	0	0	0	0	0	0	0	0	0	0	0	0	0	0	0	0	0	0	0	0	0	0	0	0.000111378	0	0	0	0	0	0	0	0	0	0	0	0	0	0	0	0.000251878	0	0	0	0	0	0.000101473	0	0.00294182	0
k__Bacteria;p__Deferribacteres;c__Deferribacteres;o__Deferribacterales	0	0	0.00153797	0.000440599	0	0.000510986	0.00101721	0	0	0	0	0	0	0	0	0	0.001146	0	0	0	0.000138037	0	0	0	0	0	0	0	0	0	0	0	0	0	0	0	0	0	0	0	0	0	0	0	0	0	0	0	0
k__Bacteria;p__Proteobacteria;c__Betaproteobacteria;o__Tremblayales	0	0	0.000636402	0	0	0	0	0	0	0	0	0	0	0	0	0	0	0	0	0	0	0	0	0.000267308	0	0	0.000499155	0	0	0	0	0	0	0	0	0	0	0	0	0.00011449	0	0	0.000232493	0	0	0	0	0.000133719	0
k__Archaea;p__Euryarchaeota;c__Thermoplasmata;o__E2	0	0	0.0023158	0	0	0.00019162	0.000203442	0	0	0	0.000237905	0	0	0.000219443	0	0	0	0.000183296	0.000120441	0	0.000216915	0	0	8.91027e-05	0	0	0.0011519	0	0	0	0	0.000183433	0	0.000279772	0.000624298	0	0	0	0	0	0	0	0	0	0	0	0.000169194	0	0
k__Bacteria;p__Tenericutes;c__RF3;o__ML615J-28	0	0	0.00040659	0	0.0027137	0.000809061	0	0.00489836	0	0	5.09797e-05	0	0	0.000347451	0	0	0	0	0	0	0	0	0	0.000334135	0	0	0	0	0	0	0	0	0	0.00037303	0	0	0	0	0	0	0	0	0	0.00085923	0	0	0.000204814	0	0
k__Bacteria;p__Actinobacteria;c__Coriobacteriia;o__Coriobacteriales	0	0	0	0.000320436	0	0.000425822	0.000651015	0.000979672	0	0	0	0.00057591	0	0.00058518	0	0	0.0010314	9.16478e-05	0	0	0.000138037	0	0.000425033	0.000601443	0	0	0.00184303	0.00677736	0	0.000546747	5.77801e-05	0.000340662	0	0	0.00249719	0	0	0.00047493	0.000212826	0.00123649	0	0	0.000232493	0.000501217	0	0.00064943	0.000258244	0.000484731	0.000278254
k__Bacteria;p__Elusimicrobia;c__Elusimicrobia;o__Elusimicrobiales	0	0	0.00265168	0	0	0	0	0	0.000555624	0	0.000356858	0	0	0.00029259	0	0	0	0	0.000650383	0	0.000256355	0	0	0.0008242	0	0	0	0	0	0	0.000158895	0	0	0.000326401	0	0	0	0	0	0.000206082	0	0	0	0.00103824	0	0	0	0	0
k__Archaea;p__Euryarchaeota;c__Methanobacteria;o__Methanobacteriales	0	0	0.000212134	0	0	0	0.000203442	0	0	0.000214477	0.000169932	0.00019197	0	0.00023773	0	0	0	0	0.000120441	0	0	0.000139303	0	0.000490065	0	0	0	0.000677736	0.000131888	0	0.00014445	0.000366867	0	0	0	0	0	0	0	0.000366367	0	0	0.00125546	0	0	0	0.000133574	0.000167149	0
k__Bacteria;p__Lentisphaerae;c__[Lentisphaeria];o__Victivallales	0	0	0.000371235	0.000480654	0	0	0.000773081	0	0	0	0.000271892	8.22729e-05	0	0.000201156	0	0	0	0.00042769	0	0	0.000138037	0	0	0.000423238	0	0	0	0	0	0	0	0	0	0	0	0	0	0	0	0.000297674	0	0	0	0	0	0	0	0	0
k__Bacteria;p__Synergistetes;c__Synergistia;o__Synergistales	0	0	0.000583369	0	0.000603045	0	0	0.00293902	0	0	0	0	0	0.000201156	0	0	0	0	0	0	0.000295794	0	0	0.000133654	0	0	0	0	8.79256e-05	0	0	0.000628914	0	0	0.000374579	0	0	0	0	0.00022898	0	0	0	0	0	0	0	0.000267438	0.00157678
k__Bacteria;p__Proteobacteria;c__Betaproteobacteria;o__Methylophilales	0	0	0	0	0	0	0	0	0	0	0	0	0	0	0	0	0	0	0.000289059	0	0	0	0	0.000400962	0	0	0	0	0	0	0	0	0	0	0	0	0	0	0	0.000984613	0	0	0	0	0	0.000182652	0	0	0
k__Bacteria;p__Bacteroidetes;c__Cytophagia;o__Cytophagales	0	0	0	0	0	0	0	0	0	0.000107239	0	0	0.00129044	0	0	0	0	0	0	0	0	0.000278606	0.000161219	0	0	0.000297089	0.000153586	0	0.000109907	0.000765446	0	0	0.000653903	0.000606174	0	0	0	0.00108556	0	0.00011449	0.00143311	0	0	0	0.00074001	0.000202947	0	0	0.000695636
k__Bacteria;p__Proteobacteria;c__Deltaproteobacteria;o__Desulfovibrionales	0	0	5.30335e-05	0	0	0	0.000366196	0	0	0	0.000118953	0	0	9.14344e-05	0	0	0	0.000213845	0	0	0.000256355	0	0	0.000356411	0	0	0	0	0	0	0	0.000262048	0	0	0	0	0	0	4.72947e-05	0.000389265	0	0	0	0	0	0.000142063	0.000231529	0	0
k__Bacteria;p__Proteobacteria;c__Betaproteobacteria;o__Rhodocyclales	0	0	0	0	0	0	0	0	0	0	0	0	0	0	0	0	0	0	0.000337236	0	0	0	0	0	0	0	0	0	0	0	0.000187785	0.000104819	0	0	0	0	0	0	0	0.000183184	0	0	0	0	0	0.000426188	4.45248e-05	0	0
k__Bacteria;p__Firmicutes;c__Clostridia;__	0	0	0	0	0	0	0	0	0	0	0	0	0	0.000548607	0	0	0	0	0	0	0	0	0	0	0	0	0	0	0	0	0	0	0	0	0	0	0	0	0	0	0	0	0	0	0	0	0	0	0
k__Bacteria;p__OP3;c__BD4-9;o__	0	0	0	0	0	0.000617442	0	0	0	0	0	0	0	0	0	0	0	0	0	0	0	0	0	0	0	0	0	0	0	0	0	0	0	0	0	0	0	0	0	0	0	0	0	0	0	0	0	0.000100289	0
k__Bacteria;p__Actinobacteria;c__Actinobacteria;o__Bifidobacteriales	0	0	0	0	0.000603045	0	0	0	0	0	0	0	0	0.000201156	0	0	0	0	0	0	0	0	0	0	0	0	0.0011135	0	0	0	0	0	0	0	0	0	0	0	0	0	0	0	0	0	0	0	5.34297e-05	0	0
k__Bacteria;p__OD1;c__;o__	0	0	0	0	0	0	0	0	0.000185208	0	0	0	0	0	0	0	0	0	0	0	0	0	0	0	7.37155e-05	0	0	0	0	0	0	0	0.000145312	0	0	0	0	0	0	0	0	0.000348094	0.000557984	0	0	0.000162357	0	0	0
k__Bacteria;p__Proteobacteria;c__Alphaproteobacteria;o__Rhodospirillales	0	0.000138477	0	0.00036049	0	0	0	0.00514328	0.00160514	0.000160858	0	0	0	0	0	0	0	0	0	0	0	0	0	0	6.14296e-05	0	0	0	0	0	0	0.000157229	0	0	0	0	0	0	0	0	0	0	0	0	0	0	0	0	0.000834763
k__Bacteria;p__Cyanobacteria;c__Chloroplast;o__	0	0	0	0	0	0	0	0	0	0	0	0	0	0	0	0	0	0	0	0	0	0	0	0	0	0	0	0	0	0	0	0	0	0	0	0	0	0	0	0	0	7.32829e-05	0	0	0	0	0	0	0
k__Archaea;p__[Parvarchaeota];c__[Parvarchaea];o__WCHD3-30	0	0	0	0	0	0	0	0.000979672	0	0	0	0	0	0	0	0	0	0	0	0	0	0	0	0	0	0	0.000959914	0	0	0	0	0	0	0	0	0	0	0	0	0	0	0	0	0	0	0	0	0	0
k__Bacteria;p__Proteobacteria;c__Alphaproteobacteria;__	0	0	0	0	0	0	0	0	0	0	0	0	0	7.31475e-05	0	0	0	0	0	0	0.000157757	0	0	0.000111378	4.91437e-05	0	0	0	0	0	0	0.000419276	0	0	0	0	0	0	0	0.000137388	0	0	0	0.00057282	0	0.000162357	1.78099e-05	0.000183863	0
k__Bacteria;p__Lentisphaerae;c__[Lentisphaeria];o__Z20	0	0	0.000176778	0	0	0	0	0	0	8.0429e-05	0	0	0	0.000329164	0	0	0	0	0	0	0	0	0	0	0	0	0	0	0	0	0	0	0.000217968	0.000652802	0	0	0	0	0	0.000183184	0	0	0	0.000751826	0	0	0	0	0
k__Bacteria;p__TM7;c__SC3;o__	0	0	0	0	0	0	0	0	0	0	0	0	0	0	0	0	0	0	0	0	0	0	0	0	0	0	0	0	0	0	0	0	0	0	0	0	0	0	0	0	0	0	0	0	0	0.000426188	2.67149e-05	0	0
k__Bacteria;p__Proteobacteria;__;__	0	0	0	0	0	0	0	0	0	0	0	0	0	0	0	0	0	0.000183296	0	0	7.88783e-05	0	0	0	0	0	0	0	0	0	0	0	0	0.000932575	0	0	0	0	0	0	0	0	0	0	0	0	0	0	0
k__Bacteria;p__Proteobacteria;c__Deltaproteobacteria;o__Bdellovibrionales	0	0	0	0	0	0	0	0	0	0	0	0	0	0	0	0	0	0	0	0	0	0	0	0	0	0	0	0	0	0	0	0	0	0	0	0	0	0	0	0	0.000806127	0	0	0	0	0	0	0	0
k__Bacteria;p__Bacteroidetes;c__[Saprospirae];o__[Saprospirales]	0	0	0	0	0	0	0	0	0.00104951	0	0	0	0	0	0	0	0	0	0	0	0	0	0	0.000445514	0	0	0	0	0	0	0	0.000314457	0	0	0	0	0	0	0	0	0	0	0	0	0	0	0.000133574	0	0
k__Bacteria;p__[Thermi];c__Deinococci;o__Deinococcales	0	0	0	0	0	0	0	0	0	0	0	0	0	0	0	0	0	0	0	0	0	0	0	0	0	0	0	0	0	0	0	0	0	0	0	0	0	0	0	0	0	0	0	0	0	0	0	0	0
k__Bacteria;p__OP11;c__OP11-3;o__	0	0	0	0	0	0	0	0	0	0	0	0	0	0.000274303	0	0	0	0	0	0	0	0	0	0	0	0	0	0	0	0	0.00023112	0	0	0	0	0	0	0	0	0	0	0	0	0	0	0	0	0	0
k__Bacteria;p__OP11;c__OP11-4;o__	0	0	0	0	0	0	0	0	0.00092604	0	0	0	0	0	0	0	0	0	0	0	0	0	0	0	0	0	0	0	0	0	0	0	0	0	0	0.000102883	0	0	0	0	0	0	0	0	0	0	0	0	0
k__Bacteria;p__Actinobacteria;c__Thermoleophilia;o__Solirubrobacterales	0	0	0	0	0	0	0	0	0	0	0	0	0	0	0	0	0	0	0	0	0	0	0	4.45514e-05	0	0	0	0	0	0	0	0	0	0	0	0	0	0	0	0	0	0	0	0	0	0	0	0	0
k__Bacteria;p__Proteobacteria;c__Gammaproteobacteria;o__Vibrionales	0	0	0	0	0	0	0	0	0	0	0	0	0	0	0	0	0	0	9.6353e-05	0	0	0	0	0	0	0	0	0	0	0	0	0	0	0	0	0	0	0	0	0	0	0	0	0	0	0	0	0	0
k__Bacteria;p__Proteobacteria;c__Gammaproteobacteria;o__Oceanospirillales	0	0	0	0	0	0	0	0	0	0	0	0	0	0	0	0	0	0	0	0	0	0	0	0	0	0	0	0	0	0	0	0	0.000472264	0	0	0	0	0	0	0	0	0	0	0	0	0	0	0	0
k__Bacteria;p__OD1;c__ZB2;o__	0	0	0	0	0.000603045	0	0	0	0	0	0	0	0	0	0	0	0	0	0	0	0	0	0	0	0	0	0	0	0	0	7.22251e-05	0	0	0	0	0	0	0	9.45895e-05	0.000183184	0.000537418	0	0	0	0	0	0	0	0
k__Bacteria;p__Proteobacteria;c__Gammaproteobacteria;o__Legionellales	0	0	0	0	0	0	0	0	0	0	0	0	0	0	0	0	0	0	0	0	0	0	0	0	0	0	0	0	0	0	0	0	0	0	0	0	0	0	4.72947e-05	0	0	0	0	0	0	0.000243536	0	0	0
k__Bacteria;p__Proteobacteria;c__Deltaproteobacteria;__	0	0	0.000194456	0	0	0	0	0	0	0	0	0	0	0	0	0	0	0	0	0	0.000177476	0	0	0	0	0	0	0	0	0	0	0	0	0	0	0	0	0	0	0	0	0	0	0	0	0	0	0	0
k__Bacteria;p__Elusimicrobia;c__Elusimicrobia;o__FAC88	0	0	0	0	0	0	0	0	0.000679096	0	0	0	0	0	0	0	0	0	0	0	0	0	0	0	0	0	0	0	0	0	0	0	0	0	0	0	0	0	0	0	0	0	0	0	0	0	0	0	0
k__Bacteria;p__Actinobacteria;c__Thermoleophilia;o__Gaiellales	0	0	0	0	0	0	0	0	0	0	0	0	0	0	0	0	0	0	0	0	0	0	0	0	0	0	0	0	0	0	0.000158895	0	0	0	0	0	0	0	0	0	0	0	0	0	0	0	0	0	0
k__Bacteria;p__Spirochaetes;c__[Leptospirae];o__[Leptospirales]	0	0	0	0	0	0	0	0	0	0	0	0	0	0	0	0	0	0	0	0	0	0	0	0	0	0	0	0	0	0	0	0	0	0	0	0	0	0	0	0	0	0	0	0	0	0	8.90496e-05	0	0
k__Bacteria;p__Cyanobacteria;c__Oscillatoriophycideae;o__Chroococcales	0	0	0	0	0	0	0	0	0	0	0	0	0	0	0	0	0	0.000274943	0	0	0	0	0	0	0	0	0	0	0	0	0	0	0	0	0	0	0	0	0	0	0	0	0	0	0	0	0	0	0
k__Bacteria;p__Proteobacteria;c__Deltaproteobacteria;o__Myxococcales	0	0	0	0	0	0	0	0	0	0	0	0	0	0	0	0	0	0	0	0	0	0	0	0	0	0	0	0	0	0	0	0	0	0	0	0	0	0	0	0	0	0	0.000418488	0	0	0	0	0	0
k__Bacteria;p__Actinobacteria;c__MB-A2-108;o__0319-7L14	0	0	0	0	0	0	0	0	0	0	0	0	0	0	0	0	0	0	0	0	0	0	0	0	0	0	0	0	0	0	0.00011556	0	0	0	0	0	0	0	0	0	0	0	0	0	0	0	0	0	0
k__Bacteria;p__Chloroflexi;c__TK17;o__	0	0	0	0	0	0	0	0	0	0	0	0	0	0	0	0	0	0	0	0	0	0	0	0	0	0	0	0	0	0	0	0	0	0	0	0	0	0	0	0	0	0	0	0	0	0.000162357	0	0	0
k__Bacteria;p__OD1;c__SM2F11;o__	0	0	0	0	0	0	0	0	0	0	0	0	0	0	0	0	0	0	0	0	0	0	0	0	0	0	0	0	0	0	0	0.000157229	0	0	0	0	0	0	0.000141884	0	0	0	0	0	0	0	0	0	0
k__Bacteria;p__TM7;c__TM7-1;o__	0	0	0	0	0	0	0	0	0	0	0	0	0	0	0	0	0	0	0	0	0	0	0	0	0	0	0	0	0	0	0	0	0	0	0	0	0	0	0	0	0	0	0	0	0	0	0	0	0
k__Bacteria;p__Chloroflexi;c__C0119;o__	0	0	0	0	0	0	0	0	0	0	0	0	0	0	0	0	0	0	0	0	0	0	0	0.00015593	0	0	0	0	0	0	0	0	0	0	0	0	0	0	0	0	0	0	0	0	0	0	0	0	0
k__Bacteria;p__Acidobacteria;c__Acidobacteria-6;o__iii1-15	0	0	0.000106067	0	0	0	0	0	0	0	0	0	0	0	0	0	0	0	0	0	0	0	0	0.00015593	0	0	0	0	0	0	0	0	0	0	0	0	0	0	0	0	0	0	0	0	0	0	0	0	0
k__Bacteria;p__Cyanobacteria;c__Oscillatoriophycideae;o__Oscillatoriales	0	0	0	0	0	0	0	0	0	0	0	0	0	0	0	0	0	0	0	0	0	0	0	0	0	0	0	0	0	0	0	0.000183433	0	0	0	0	0	0	0	0	0	0	0	0	0	0	0	0	0
k__Bacteria;p__Proteobacteria;c__Betaproteobacteria;o__SC-I-84	0	0	0	0	0	0	0	0	0	0	0	0	0	0	9.28931e-06	0	0	0	0	0	0	0	0	0	0	0	0	0	0	0	0	0	0	0	0	0	0	0	0	0	0	0	0	0	0	0.000142063	0	0	0
k__Bacteria;p__TM6;c__SJA-4;o__	0	0	0	0	0	0	0	0	0	0	0	0	0	0	0	0	0	0	0	0	0	0	0	0	0	0	0	0	0	0	0	0	0	0	0	0	0	0	0	0	0	0	0	0	0	0	0	0	0.00032463
k__Bacteria;p__Verrucomicrobia;c__Verruco-5;o__WCHB1-41	0	0	0	0	0	0	0	0	0	0	0	0	0	0	0	0	0	0	0	0	0	0	0	0	0	0	0	0	0	0	0	0	0	0	0	0	0	0	0	0	0	0	0	0	0	0	0	0	0
k__Bacteria;p__Proteobacteria;c__Deltaproteobacteria;o__MIZ46	0	0	0	0	0	0	0	0	0	0	0	0	0	0	0	8.03493e-05	0	0	0	0	0	0	0	0	0	0	0	0	0	0	0	0	0	0	0	0	0	0	0	0	0	0	0	0	0	0	0	0	0
k__Bacteria;p__Planctomycetes;c__Planctomycetia;o__Gemmatales	0	0	0	0	0	0	0	0	0	0	0	0	0	0	0	0	0	0	0	0	0	0	0	0	0	0	0	0	0	0	0	0.000157229	0	0	0	0	0	0	0	0	0	0	0	0	0	0	0	0	0
k__Bacteria;p__TM6;c__SJA-4;o__S1198	0	0	0	0	0	0	0	0	0	0	0	0	0	0	0	0	0	0	0	0	0	0	0	0	0	0	0	0	0	0	0	0	0	0	0	0	0	0	0.000141884	0	0	0	0	0	0	0	0	0	0
k__Bacteria;p__GN02;c__GKS2-174;o__	0	0	0	0	0	0	0	0	0	0	0	0	0	0	0	0	0	0	0	0	0	0	0	0	0	0	0	0	0	0	0	0	0	0	0	0	0	0	0	0	0	0	0	0	0	0	0	8.35743e-05	0
k__Bacteria;p__Gemmatimonadetes;c__Gemmatimonadetes;o__Ellin5290	0	0	0	0	0	0	0	0	0	0	0	0	0	0	0	0	0	0	0	0	0	0	0	8.91027e-05	0	0	0	0	0	0	0	0	0	0	0	0	0	0	0	0	0	0	0	0	0	0	0	0	0
k__Bacteria;p__Acidobacteria;c__[Chloracidobacteria];o__RB41	0	0	0	0	0	0	0	0	0	0	0	0	0	0	0	0	0	0	0	0	0	0	0	8.91027e-05	0	0	0	0	0	0	0	7.86143e-05	0	0	0	0	0	0	0	0	0	0	0	0	0	0	0	0	0
k__Bacteria;p__Elusimicrobia;__;__	0	0	0	0	0	0	0	0	0	0	0	0	0	0	0	0	0	0	0	0	0	0	0	0	0	0	0	0	0	0	0	0	0	0	0	0	0	0	0	0	0	0	0.000185995	0	0	0	0	0	0
k__Bacteria;p__Verrucomicrobia;c__Opitutae;o__Opitutales	0	0	0	0	0	0	0	0	0	0	0	0	0	0	0	0	0	0	0	0	0	0	0	0	0	0	0	0	0	0	0	0	0	0	0	0	0	0	0	0	0	0	0	0	0	0	0	0	0
k__Bacteria;p__TM7;c__;o__	0	0	0	0	0	0	0	0	0	0	0	0	0	0	0	2.67831e-05	0	0	0	0	0	0	0	0	0	0	0	0	0	0	0	0	0	0	0	0	0	0	0	0	0	0	0	0	0	0	0	0	0
k__Bacteria;p__Proteobacteria;c__Gammaproteobacteria;__	0	0	0	0	0	0	0	0	0	0	0	0	0	0	0	0	0	0	0	0	0	0	0	0	0	0	0	0	0	0	0	0	0	0	0	0	0	0	0	0	0	0	0	0	0	0	0	0	0
[truncated: 26 more columns]

## Sheet: Espinosa-Gongora, C 2016
Study	Type of sample	Sequencing technique and 16S rRNA gene region	Number of animals	Age of animals	Data availability (BioProject ID)
Espinosa-Gongora C, et al. 2016	Nasal swab	454 GS FLX titanium system (V3V5)	100	Last 3 weeks of production	Data within the paper’s supplementary materials
# 12.1.6	13.1.35	12.1.12	13.1.52	8.1.11	16.1.11	12.1.23	12.1.24	13.1.2	13.1.3	16.1.24	13.1.6	8.1.32	8.1.33	8.1.34	8.1.51	10.1.3	13.1.27	6.1.3	10.1.11	6.1.8	10.1.13	6.1.10	6.1.16	10.1.19	6.1.21	6.1.23	7.1.1	2.1.18	3.1.1	3.1.3	7.1.14	7.1.18	4.1.3	20.1.8	20.1.9	4.1.16	5.1.2	5.1.7	20.1.16	5.1.10	5.1.13	5.1.16	20.1.23	13.1.28	13.1.42	13.1.44	13.1.50	12.1.15	16.1.3
# 59	73	132	91	67	111	41	95	103	37	71	263	70	145	45	75	18	99	179	136	60	301	185	130	66	1026	109	857	664	157	271	96	123	96	132	205	131	113	237	71	84	105	182	69	164	309	1014	177	95	180
# 3507	5476	4390	3771	4235	4699	6411	4853	3980	4497	7238	9560	5525	4624	6397	5471	6999	4700	5480	4117	6174	25212	7237	6477	5113	58741	4357	30572	16206	5480	6755	5449	5195	6650	6173	5494	3450	4605	4400	4041	4849	4397	6892	5575	9721	10803	20686	7236	9346	6665
# 2281	3870	2817	3140	2812	3250	5875	3726	2093	1686	5804	6148	3341	2908	3895	3255	3665	3561	3656	3044	3954	18973	4318	4217	3610	33785	2951	22991	10584	2185	2964	3604	3605	4745	5136	4292	2256	2961	3365	3413	2825	3124	4821	4314	7546	7755	14371	5911	6786	3935
0	1	0	0	0	0	0	1	0	1	0	0	0	0	0	2	0	3	0	2	0	0	0	0	0	0	0	0	0	0	10	0	0	0	0	0	0	0	0	0	0	0	0	0	6	0	2	0	0	1
0	1	0	0	0	0	0	0	0	0	0	0	0	0	0	0	0	3	0	0	0	0	0	0	0	0	0	0	1	1	1	0	0	0	0	0	1	0	0	0	0	0	0	0	20	0	1	0	0	0
0	0	0	0	0	0	0	0	0	0	0	0	0	0	0	0	0	0	0	0	0	32	0	0	0	0	0	0	0	0	0	0	0	0	0	0	0	0	0	0	0	0	0	0	0	0	0	0	0	0
0	0	0	0	0	0	0	0	0	0	0	0	0	0	0	0	0	0	0	0	0	2	0	0	0	0	0	0	1	0	0	0	0	0	0	0	0	0	0	0	0	0	0	1	1	0	0	0	0	0
0	0	0	0	0	0	0	5	0	0	0	0	0	0	0	0	0	0	0	0	0	0	0	0	0	0	0	0	0	0	0	0	0	0	0	0	0	0	0	0	0	0	0	0	0	0	0	0	0	0
0	0	0	0	0	2	0	0	0	0	0	1	0	0	0	1	0	0	0	1	0	0	0	1	0	0	0	0	0	0	0	0	0	0	0	0	0	0	0	0	0	2	0	0	0	0	0	0	0	0
0	0	2	0	0	0	0	0	0	0	1	0	0	0	0	0	0	0	0	0	0	9	1	0	1	0	0	5	89	0	0	0	0	0	0	0	0	0	0	0	0	0	0	0	0	0	0	1	0	0
0	0	0	0	0	0	0	0	0	0	0	1	0	0	0	0	1	0	2	0	2	0	2	0	0	0	0	3	18	0	0	0	1	0	0	0	0	0	0	0	0	0	1	0	0	0	0	11	0	1
0	2	1	0	0	0	0	0	1	0	0	0	2	0	0	1	0	0	1	0	0	42	1	0	0	0	0	3	4	0	2	0	4	0	1	0	0	0	2	1	0	1	2	0	1	0	1	0	0	0
0	0	24	1	0	0	0	0	6	0	0	1	0	1	0	0	1	1	0	2	0	4	0	0	0	2	0	0	0	0	0	0	0	0	0	0	1	1	1	0	0	0	0	0	2	1	8	1	1	0
0	0	10	0	0	0	0	0	0	0	0	0	0	0	0	0	0	0	0	0	0	0	0	0	1	0	0	0	0	0	0	0	0	0	0	0	0	0	0	0	0	0	0	0	0	2	1	0	0	0
0	2	4	0	0	0	0	0	0	0	0	0	0	0	0	0	0	2	0	0	0	0	0	0	0	0	0	0	0	0	0	0	0	0	0	0	0	0	0	0	0	0	0	0	10	0	1	0	1	0
0	0	0	1	0	16	0	0	0	0	6	0	5	1	0	0	0	0	2	0	0	6	0	0	0	0	0	0	0	0	0	0	0	0	0	0	0	0	0	0	1	0	0	0	0	0	7	0	0	0
0	0	0	0	0	0	0	0	0	0	0	0	0	20	0	0	0	0	0	2	0	7	0	0	0	0	0	0	0	0	0	0	0	0	0	0	0	0	0	0	0	0	0	0	0	0	0	0	0	0
0	0	0	3	0	3	0	4	0	0	0	0	0	0	0	0	0	0	2	1	0	55	12	0	0	1	0	0	0	0	1	0	0	1	0	0	0	0	1	0	7	0	0	0	0	2	5	8	1	0
0	0	0	0	0	0	0	0	0	0	0	0	0	0	1	0	1	1	0	0	0	0	0	6	0	0	0	0	0	0	0	0	0	0	0	0	6	0	0	0	0	0	0	0	0	0	7	4	0	0
1	1	1	1	0	138	0	0	0	0	13	4	9	18	4	0	0	1	5	9	2	54	5	1	0	11	2	0	3	0	0	0	0	2	0	0	1	0	0	1	2	0	0	0	0	4	34	4	0	1
0	0	6	0	0	1	0	0	0	0	0	0	4	3	0	0	0	0	2	0	4	0	0	1	0	2	0	0	0	0	0	0	0	0	0	0	2	1	0	0	0	0	0	0	0	0	1	1	0	0
0	2	56	22	11	16	1	0	0	0	11	0	108	40	27	9	3	0	14	3	34	10	16	3	0	48	1	0	7	0	0	10	1	8	7	8	1	0	0	3	8	2	1	3	6	3	41	15	1	0
0	0	0	0	0	0	0	0	0	0	0	0	7	0	0	0	0	0	2	1	0	0	0	1	0	1	0	0	0	0	0	0	0	0	0	1	0	0	0	0	0	0	0	0	0	0	0	2	0	0
0	0	5	0	0	1	0	0	0	0	8	0	4	1	1	0	0	1	1	2	1	8	1	0	0	4	1	0	0	0	0	0	0	1	1	3	1	0	0	2	1	0	0	0	0	0	13	1	0	0
0	1	7	2	0	14	0	2	0	0	5	2	13	0	3	0	0	0	3	8	3	924	7	0	0	5	0	0	6	0	1	2	0	3	0	1	0	0	0	0	7	0	1	4	4	4	25	7	0	0
0	49	0	0	0	56	0	0	14	4	12	94	2	0	2	36	30	1	3	3	2	0	2	3	35	5	7	6045	9	36	1	11	0	24	235	49	7	0	4	9	0	0	1	16	1	8	7	0	1	169
0	0	0	0	0	7	1	1	0	0	0	0	0	4	0	0	0	0	4	0	0	2	0	0	0	0	0	1	0	0	0	0	0	0	49	146	0	0	0	7	0	0	0	0	0	0	15	0	1	0
0	0	0	0	0	0	0	0	0	0	0	0	0	0	0	0	0	0	0	0	0	0	0	0	0	0	0	0	0	0	0	0	0	0	0	8	0	0	0	1	0	0	0	0	0	0	0	0	0	0
0	0	0	0	0	0	0	0	0	0	0	0	0	0	0	0	0	0	0	0	0	0	0	0	0	0	0	0	0	0	0	0	0	0	1	12	0	0	0	1	0	0	0	0	0	0	0	0	0	0
0	0	0	2	0	0	0	0	0	0	0	0	0	0	0	0	0	0	0	0	0	0	0	0	0	0	0	0	0	0	0	0	0	0	9	17	0	0	0	0	0	0	0	0	0	0	3	0	0	0
10	0	1	0	0	1	37	9	0	2	0	26	0	44	0	0	2	3	23	44	0	203	0	3	0	2	0	0	57	1	1	0	0	0	6	106	0	0	4	38	12	7	10	9	1	0	2	0	17	0
2	0	0	0	0	1	7	0	0	1	0	0	0	60	0	0	0	0	0	0	0	465	0	0	0	0	0	0	46	0	0	0	0	1	0	13	1	1	0	3	0	0	0	0	0	0	0	1	3	0
37	0	9	9	0	3	409	65	1	2	0	25	0	31	1	0	4	7	0	35	0	40	0	0	12	0	0	0	1	0	0	0	0	0	5	222	2	15	242	100	59	60	9	5	3	0	15	4	131	3
112	2	0	19	0	0	3	58	0	0	0	0	0	33	0	0	2	2	0	1	0	230	0	0	9	0	0	0	0	0	0	0	0	0	0	0	18	90	109	0	18	19	0	0	0	0	1	6	81	0
0	0	12	0	0	0	0	0	0	0	0	0	0	0	0	0	0	0	0	0	0	0	0	0	0	0	0	0	0	0	0	0	0	0	0	3	0	0	224	0	45	55	0	0	0	0	0	2	13	0
85	1	4	16	0	0	6	83	0	0	0	0	0	26	0	0	10	6	0	4	0	241	0	0	7	0	0	0	0	0	0	0	0	0	1	0	18	187	3	0	3	0	0	0	0	0	0	8	400	0
0	0	0	1	0	0	0	0	0	0	1	0	0	0	0	0	0	0	4	0	2	0	0	0	0	6	0	64	0	0	0	5	0	2	1	1	8	0	10	0	0	0	0	6	0	60	0	0	1	15
17	2	6	1	0	28	23	5	7	0	6	0	0	3	1	16	0	0	5	3	0	1	0	2	3	7	0	2631	10	11	0	4	0	14	103	11	11	5	2	6	9	4	5	9	11	0	9	5	10	90
838	8	107	84	0	69	4791	467	1	3	47	71	0	691	0	0	55	32	0	713	0	2007	0	0	270	16	1	0	25	0	0	1	5	17	39	1121	25	207	27	827	133	47	52	15	22	0	117	18	1846	31
1	0	0	0	0	0	16	0	0	0	0	0	0	0	0	0	0	0	0	0	0	0	0	0	0	0	0	0	0	0	0	0	0	0	3	14	0	0	0	8	0	0	0	0	0	0	0	0	0	0
0	3	0	0	0	0	0	0	0	0	0	0	0	0	0	0	0	0	0	0	0	0	0	0	0	0	0	2	0	0	0	0	4	0	0	0	0	0	0	0	0	0	0	0	0	0	0	17	0	1
0	0	0	0	0	2	0	0	0	2	0	0	0	0	0	0	0	0	0	0	0	4	0	0	1	0	0	0	14	13	3	0	0	0	0	2	0	0	5	0	0	0	0	0	0	0	2	0	0	0
0	0	0	0	0	0	0	0	2	0	0	4	0	1	0	0	7	0	0	0	0	27	1	0	1	0	0	0	14	0	0	0	0	0	0	0	0	1	2	0	6	3	9	0	0	0	0	0	0	0
0	0	9	1	0	3	0	0	0	0	2	0	2	5	0	0	0	0	0	1	1	6	0	0	2	0	0	0	1	0	0	0	0	0	0	0	0	0	0	0	1	0	0	0	0	4	1	0	0	0
0	0	0	0	0	0	0	0	0	0	0	0	0	0	0	0	0	0	0	0	0	0	0	0	0	1	0	0	44	0	0	0	0	1	0	0	0	0	0	0	0	0	2	0	1	0	4	0	0	0
0	0	0	0	0	0	0	0	0	1	1	0	0	0	0	0	0	4	0	0	0	8	0	0	0	1	0	0	24	0	1	0	0	0	0	0	0	0	0	0	0	0	1	0	19	19	131	0	5	0
0	0	0	0	12	0	0	10	2	2	11	41	32	1	1	0	0	18	0	1	0	96	0	0	0	102	0	48	1918	31	27	1	110	11	0	0	0	2	0	0	0	0	17	2	18	13	79	0	0	0
9	5	1	43	12	0	0	381	5	12	19	9	4	20	0	0	0	1050	2	0	0	1253	0	0	0	0	1	1	11	7	0	0	1	0	0	5	0	13	0	1	0	0	102	33	674	768	4314	0	54	2
0	0	0	0	0	0	0	2	0	1	0	0	0	0	0	0	0	1	0	0	0	0	0	0	0	0	0	0	0	0	0	0	0	0	0	0	0	0	0	0	0	0	0	0	2	0	12	0	0	0
1	0	0	3	9	0	0	65	0	1	4	8	15	3	0	0	0	170	1	0	0	310	0	0	0	14	15	27	241	17	40	0	21	89	0	0	0	2	0	0	0	0	619	17	157	186	1046	0	12	0
0	1	0	1	0	0	0	0	0	0	0	0	0	0	0	0	0	0	0	0	0	0	0	0	0	0	0	0	0	0	0	0	0	0	0	0	0	0	0	0	0	0	1	0	0	3	9	0	0	0
0	0	1	0	0	0	0	0	0	0	0	0	0	0	0	0	2	0	0	0	0	0	0	0	0	5	0	2	2	0	0	0	0	0	0	0	0	0	0	0	0	0	3	0	1	1	13	0	0	0
0	0	1	0	0	0	0	14	0	0	0	7	3	1	0	0	0	7	0	0	0	8	0	1	0	11	3	1	89	3	15	0	8	1	0	0	1	0	0	0	0	0	43	1	15	24	97	0	2	0
0	2	8	5	0	0	0	54	0	7	0	7	0	1	0	7	1	5	0	6	0	21	2	0	0	0	4	11	30	16	69	0	4	1	0	1	0	39	0	0	0	0	7	4	89	60	283	0	0	1
0	0	0	0	0	2	0	3	0	0	6	0	9	0	3	3	0	0	0	2	0	2	0	0	0	1	0	3	38	5	38	0	0	0	0	0	0	1	0	0	0	0	0	8	1	9	10	2	0	41
0	3	5	7	1	0	0	26	0	9	0	5	2	2	3	5	0	5	1	10	0	42	0	1	0	0	3	10	14	7	46	0	2	0	0	0	1	29	0	0	0	0	3	3	36	28	162	0	2	0
1	4	8	8	1	0	0	32	0	12	0	8	3	2	4	5	0	6	1	15	0	46	0	1	0	0	4	13	19	7	60	0	3	0	0	0	1	35	0	0	0	0	3	4	59	41	231	0	2	0
0	13	1	0	0	2	3	63	0	0	1	0	0	2	0	4	0	28	11	9	0	41	20	6	0	20	12	10	186	1	6	3	3	1	3	0	0	5	0	4	0	5	5	3	77	42	122	2	2	3
0	0	0	0	0	0	0	0	0	0	1	0	0	0	0	0	0	0	3	0	0	0	2	1	0	6	1	0	55	1	0	0	2	0	0	1	0	0	0	0	0	0	0	0	0	0	0	0	0	0
1	23	0	2	0	0	0	7	1	0	0	0	2	0	1	5	1	36	1	4	0	23	2	4	0	0	0	1	13	2	6	0	2	0	0	1	0	5	0	0	0	0	1	8	286	98	254	0	0	0
0	14	0	0	0	10	0	2	0	0	0	0	0	0	0	0	0	0	34	1	0	0	140	18	0	93	18	31	743	5	5	13	27	2	0	3	5	0	4	0	0	9	5	0	10	3	5	0	0	3
0	2	0	0	0	1	0	0	0	0	2	0	0	0	0	0	0	3	0	11	0	22	0	0	0	0	0	0	9	1	1	0	3	0	0	0	0	0	0	1	0	0	0	3	16	0	14	0	0	0
0	1	0	1	0	1	0	1	0	0	1	0	0	0	0	0	0	6	0	27	0	36	0	0	0	1	0	1	18	4	3	0	1	0	0	0	0	0	0	0	0	0	0	2	20	5	13	0	0	0
0	0	0	0	0	1	0	6	0	0	0	0	0	0	0	0	0	2	1	0	1	6	1	1	0	2	0	0	8	0	1	0	0	1	0	1	0	0	1	0	0	0	0	0	12	2	1	0	0	0
0	0	0	0	0	0	0	0	0	0	0	2	0	0	0	0	0	4	0	0	0	0	0	1	0	0	0	0	1	0	0	0	1	0	0	0	1	0	0	0	0	0	0	0	29	3	1	0	0	0
0	0	0	0	0	0	0	0	0	0	0	0	0	2	1	0	0	0	0	0	0	0	0	0	0	0	0	0	0	10	2	0	0	0	0	0	0	0	0	0	0	0	0	0	0	2	1	0	0	0
0	0	14	0	0	0	0	18	1	3	0	0	0	0	1	1	6	0	1	5	2	5	1	1	8	9	2	18	14	2	2	3	5	2	3	0	0	1	12	1	2	2	7	0	1	1	6	0	3	5
0	0	1	0	0	1	0	1	0	0	0	1	0	0	0	0	0	0	0	0	0	4	1	0	7	3	0	8	16	0	0	1	1	0	0	0	1	1	4	0	1	1	7	0	0	0	3	0	0	1
0	5	0	2	0	0	0	13	0	0	0	0	0	0	0	0	0	9	0	1	0	14	0	0	0	0	1	0	3	1	0	0	0	1	0	0	0	2	0	0	0	0	0	0	47	25	86	0	1	0
0	3	10	0	2	12	0	6	0	13	3	32	19	4	4	22	8	6	13	3	5	2	3	9	0	54	13	540	138	4	4	32	26	17	21	6	3	1	149	0	26	18	7	4	25	27	43	1	0	86
0	4	9	0	0	1	0	13	0	5	0	9	1	0	0	1	2	2	2	3	0	11	1	3	6	2	2	7	8	1	4	1	0	4	8	2	1	13	14	0	6	7	1	7	17	7	8	0	14	3
1	4	6	3	1	0	0	42	0	0	0	1	2	6	0	0	0	10	7	6	0	15	1	0	0	0	1	0	2	1	0	0	1	1	0	1	0	143	0	0	0	0	0	1	12	121	62	0	41	0
1	1	0	0	0	0	0	0	0	0	0	0	2	0	1	1	0	0	1	0	0	0	0	1	0	6	1	25	8	0	0	1	3	3	0	0	1	1	17	1	5	3	1	0	0	0	0	0	0	2
0	0	0	0	0	0	0	1	0	0	0	0	0	0	0	0	0	0	0	0	0	3	0	0	0	2	0	1	3	0	0	0	0	1	0	0	0	0	0	0	0	0	0	0	0	2	1	0	0	0
0	0	0	0	0	0	0	0	0	0	0	0	1	0	0	0	0	0	0	0	0	0	0	0	0	1	0	0	0	0	0	0	0	0	0	0	0	0	0	0	0	0	0	0	2	4	42	0	0	0
3	16	49	1	1	9	0	124	0	17	0	51	0	11	0	3	6	8	33	4	1	174	0	19	84	41	13	10	9	2	3	2	1	15	4	7	55	55	30	0	137	440	29	3	23	5	50	0	92	0
1	1	4	0	0	0	0	42	0	2	0	8	0	7	0	0	2	1	6	3	0	32	0	1	17	3	8	0	1	0	0	0	0	3	1	0	11	12	1	0	8	8	0	2	2	0	1	0	31	0
1	2	8	0	0	0	0	22	0	13	0	16	0	0	0	0	2	0	7	0	0	0	1	4	8	17	8	0	0	0	0	0	0	0	0	1	0	9	0	0	8	3	0	0	3	2	6	0	15	0
0	0	3	0	0	2	0	4	0	3	0	6	0	5	0	0	0	1	3	3	0	15	0	0	3	4	2	3	1	0	0	0	1	1	1	1	2	4	2	0	6	9	1	0	2	1	1	0	6	0
40	71	243	0	1	34	3	704	0	174	2	314	0	65	0	5	78	26	168	9	0	767	0	43	784	133	118	13	27	1	5	0	3	70	13	47	244	326	11	0	278	753	213	28	74	7	123	0	1375	1
0	1	3	0	0	0	0	7	0	0	0	1	0	1	0	0	0	1	1	1	0	41	0	0	18	0	1	0	0	2	0	0	0	0	0	0	2	5	0	0	1	2	0	0	1	3	4	0	4	0
0	2	5	0	0	3	0	30	0	0	0	4	0	2	0	0	0	8	30	3	0	21	0	3	2	16	8	3	2	0	2	0	1	2	0	1	22	7	9	0	17	32	43	3	8	2	18	0	10	0
1	9	239	4	4	27	0	72	6	103	5	155	7	7	7	7	15	8	18	92	1	53	33	14	16	160	41	24	114	54	62	10	7	1	3	5	16	6	16	2	18	28	81	2	32	52	154	4	10	0
0	0	0	0	0	0	0	0	0	27	0	37	0	0	0	0	0	0	0	0	0	0	0	0	0	0	0	0	0	0	0	0	0	0	0	0	0	0	0	0	0	0	0	0	0	4	17	0	2	0
0	2	6	1	0	2	0	8	0	69	0	27	0	0	0	3	0	2	1	1	0	5	0	0	0	0	0	0	2	0	1	0	0	0	0	0	0	0	0	0	0	0	0	0	2	4	3	0	3	0
0	0	1	0	0	7	0	2	0	0	3	0	1	0	0	0	0	0	1	0	0	0	6	0	0	10	12	1	0	4	8	0	0	1	0	0	0	0	0	0	0	0	0	0	0	0	1	0	0	0
0	0	0	0	0	0	0	0	0	0	1	0	0	0	0	0	0	0	0	0	0	0	0	1	0	5	1	1	0	0	0	0	0	0	0	0	0	0	0	0	0	6	10	0	0	0	0	0	0	2
0	0	6	0	0	0	0	0	0	19	0	14	0	0	0	4	0	0	0	0	0	0	0	0	0	0	0	0	0	0	0	0	0	0	0	0	0	0	0	0	0	0	0	0	1	0	9	3	1	0
0	0	0	0	0	0	0	0	0	0	0	0	0	0	0	7	0	0	0	0	0	1	0	0	0	0	0	0	0	0	0	0	0	0	0	0	63	0	0	0	0	0	0	0	0	0	1	0	0	0
0	0	5	0	1	1	0	13	0	1	0	3	1	1	0	0	7	0	0	7	0	12	7	0	1	2	1	1	24	6	16	1	1	0	2	0	0	1	2	0	1	1	16	1	4	4	7	0	0	0
0	0	0	0	0	0	0	0	0	0	0	0	0	0	0	6	0	0	0	0	0	3	0	0	0	0	0	0	0	0	0	0	0	0	0	0	64	0	0	0	0	0	0	0	0	2	0	0	0	0
0	0	0	2	0	0	0	0	0	0	0	0	0	0	0	0	0	0	0	0	2	0	0	0	0	59	0	0	0	0	0	0	0	0	0	0	0	0	0	0	0	0	0	0	0	0	1	0	0	0
0	0	5	0	0	7	0	0	0	0	1	1	0	0	0	0	0	0	4	3	1	1	3	1	0	14	5	1	1	5	2	1	0	0	0	0	0	0	2	0	3	2	4	0	1	1	1	1	1	0
0	0	0	0	0	0	0	0	0	1	0	1	1	0	1	0	0	0	0	3	0	3	0	0	1	0	0	0	5	0	0	0	1	0	0	0	0	0	0	0	0	0	0	1	3	0	2	2	0	0
0	0	0	0	0	0	0	0	0	0	0	0	0	0	0	0	0	0	0	0	0	0	0	0	0	34	0	0	0	0	0	0	0	0	0	0	0	0	0	0	0	0	0	0	0	0	3	0	0	0
0	0	3	5	0	0	0	0	0	0	0	0	0	0	1	0	0	0	0	4	0	3	0	0	0	2	0	0	0	1	0	0	0	0	0	0	3	0	0	0	0	0	0	0	0	3	11	0	0	0
0	0	0	0	0	0	0	0	0	0	0	0	0	0	0	0	0	0	0	0	0	0	0	0	0	10	0	0	0	0	0	0	0	0	0	0	8	0	0	0	0	0	0	0	0	0	1	1	0	0
0	0	0	0	0	2	0	0	0	0	2	0	0	0	0	0	0	0	2	0	0	0	19	2	0	23	17	10	0	8	4	1	2	0	0	0	1	4	14	0	9	5	57	0	1	0	0	0	0	1
1	0	47	0	3	12	1	107	0	5	3	9	6	2	3	3	28	1	6	54	1	82	29	1	4	27	13	8	102	26	57	2	6	0	2	1	5	3	15	0	6	6	71	0	12	25	27	6	8	2
0	0	5	0	0	0	0	0	0	0	0	0	0	0	0	0	0	0	0	0	0	0	0	1	0	32	3	0	0	0	0	0	0	0	0	0	0	0	2	0	0	1	0	0	0	0	0	0	1	0
0	0	0	0	0	0	0	0	0	0	0	0	0	0	0	6	0	0	0	0	0	1	0	0	0	0	0	0	0	0	0	0	0	0	1	0	67	0	0	0	0	0	0	0	0	0	0	0	0	0
1	0	3	0	0	0	12	0	0	0	0	0	0	0	0	0	0	0	0	0	0	0	1	3	0	601	0	0	0	0	0	0	0	1	0	0	6	0	0	0	0	0	0	0	0	0	0	0	0	0
0	0	5	0	1	2	0	15	0	1	1	3	0	0	0	0	4	0	0	11	0	12	11	0	1	3	1	0	20	3	10	2	1	0	0	0	0	0	2	0	1	1	14	0	1	3	2	0	0	0
0	1	4	0	0	0	0	0	0	0	0	0	0	0	1	0	0	1	0	2	0	1	4	5	1	6	4	0	4	8	2	0	1	0	0	0	0	2	0	0	1	2	3	0	1	1	4	0	0	0
0	0	0	2	0	0	0	5	0	0	0	0	0	1	0	3	0	0	0	0	0	0	1	0	0	200	0	0	14	0	0	0	0	0	0	0	3	0	0	1	0	0	0	1	0	5	20	0	4	0
0	0	0	1	0	0	0	0	0	0	0	1	0	0	3	98	0	0	3	0	32	0	31	15	0	168	0	0	0	0	0	0	0	0	0	0	2	0	0	0	0	0	0	0	0	3	86	7	0	0
1	0	1	15	2	0	4	8	0	1	0	3	0	0	3	13	0	0	8	0	86	1	87	37	0	1084	0	0	37	1	0	0	0	0	0	0	13	0	1	2	0	0	0	1	0	45	77	0	3	0
0	0	0	0	0	0	0	0	0	0	0	0	0	0	0	1	0	0	0	0	0	0	0	0	0	43	0	0	1	0	0	0	0	0	0	0	0	0	0	0	0	0	0	0	0	0	0	0	1	0
1	0	0	1	0	0	1	4	0	0	0	0	0	0	19	13	0	0	1	0	3	0	5	1	0	566	0	0	6	0	0	0	0	0	0	0	0	0	0	0	0	0	0	0	0	18	57	0	0	0
0	0	0	0	0	0	0	3	0	0	0	0	0	0	0	71	0	0	0	0	0	0	0	0	0	4	0	0	2	0	1	0	0	0	0	0	0	0	0	0	0	0	0	0	0	10	27	0	0	0
0	0	0	0	0	0	0	0	0	0	0	1	0	0	0	124	0	0	1	0	0	0	0	1	0	31	0	0	2	20	30	0	0	0	0	0	0	0	0	0	0	0	0	0	0	7	14	0	0	0
0	0	0	0	0	0	0	0	0	0	0	0	0	0	0	105	0	0	0	1	0	0	0	0	0	0	0	0	0	29	12	0	0	0	0	0	0	0	0	0	0	0	0	0	0	0	0	0	0	0
0	0	0	0	0	0	0	0	0	0	0	0	0	0	0	110	0	0	0	0	0	0	0	0	0	0	0	0	0	9	10	0	0	0	0	0	0	0	0	0	0	0	0	0	0	1	1	0	0	0
0	0	0	1	0	0	0	0	0	0	0	0	0	0	0	5	0	0	0	0	0	0	0	1	0	0	0	0	2	4	34	0	0	0	0	0	0	0	0	0	0	0	0	0	0	13	11	1	0	0
0	0	1	0	0	0	0	0	0	0	0	0	0	0	0	2	0	0	0	0	0	1	0	0	0	0	0	0	0	22	54	0	0	0	0	0	0	0	0	0	0	0	0	0	0	0	2	0	0	0
0	0	0	82	2	0	0	0	0	0	1	1	4	4	0	7	6	0	2	0	1	124	3	1	1	2	10	0	97	32	120	0	0	1	0	0	5	6	0	0	0	0	1	0	0	800	715	31	0	0
0	0	2	1	0	0	0	0	0	2	0	0	0	0	0	4	0	0	0	0	0	6	0	0	0	0	0	0	0	52	165	0	0	0	0	0	0	0	0	0	0	0	0	0	0	2	8	0	0	0
4	0	0	107	3	0	0	39	0	0	0	4	1	3	39	20	0	0	0	0	4	113	0	0	1	66	0	2	337	14	0	0	0	0	56	33	10	1	2	35	0	0	1	100	11	22	230	50	5	0
4	0	0	144	0	0	3	13	0	0	0	2	0	1	32	51	0	0	0	0	4	2	0	0	0	47	0	0	319	4	0	0	0	0	22	33	8	0	1	26	0	0	0	50	0	8	82	62	0	0
1	19	0	169	0	0	1	286	0	0	0	0	1	17	3	0	4	15	0	4	0	2863	0	0	2	0	0	0	100	1	1	0	0	0	0	5	0	1	0	10	0	0	0	0	223	28	421	18	21	0
0	75	105	0	42	893	0	8	18	15	43	179	71	17	24	24	179	24	190	231	571	42	1287	291	16	5764	196	1077	439	72	1247	698	566	673	39	74	324	29	121	42	138	44	1116	54	11	45	53	34	2	172
0	0	3	0	0	3	0	0	0	0	2	0	5	0	1	3	0	0	0	0	0	8	0	0	0	0	0	0	1	0	0	0	0	0	0	1	0	0	0	2	0	0	0	0	2	1	6	0	1	0
0	0	0	0	0	0	0	0	0	0	0	0	0	1	0	0	0	0	0	7	0	11	0	0	0	2	0	0	1	0	1	0	0	0	0	0	0	0	0	0	0	0	3	0	0	0	0	0	0	0
0	0	2	0	0	0	0	0	0	0	0	0	0	16	1	0	0	0	0	12	0	145	0	0	0	0	0	0	14	0	0	2	1	0	0	0	0	0	0	0	0	0	0	0	0	0	0	0	0	0
0	1	2	0	3	2	0	1	0	0	0	2	0	2	1	0	3	1	0	7	0	16	0	0	0	0	0	8	10	1	0	0	2	0	2	1	0	0	0	0	0	0	1	0	3	3	1	2	0	0
0	1	1	0	0	4	0	0	0	0	0	3	0	0	0	0	3	0	5	0	3	0	19	4	0	44	1	7	8	0	11	4	6	6	0	0	1	0	0	1	0	1	9	0	0	0	0	0	0	2
0	0	0	1	0	3	0	0	0	0	0	0	0	0	2	0	0	0	0	10	0	1	0	0	0	1	0	1	3	0	1	0	3	0	0	1	0	0	1	0	0	0	2	0	0	0	2	0	0	0
0	0	0	2	0	0	0	0	0	0	0	0	0	2	0	0	1	0	0	8	0	8	0	0	0	0	0	0	0	0	0	0	0	0	0	1	0	0	0	0	0	0	0	0	0	0	13	0	0	0
0	1	0	31	0	2	0	14	0	2	0	0	36	18	100	8	6	0	0	417	0	439	1	0	1	5	2	0	27	13	4	0	19	0	0	14	0	25	0	6	0	0	0	0	2	19	621	6	0	2
0	0	0	0	0	0	0	0	0	1	0	0	0	0	0	0	0	0	0	3	0	1	0	0	0	0	0	0	0	0	2	0	0	0	0	0	0	0	0	0	0	0	0	0	0	0	2	0	0	0
0	0	0	0	0	0	0	0	0	0	0	0	0	1	0	0	0	0	0	47	0	1	0	0	0	0	0	0	0	0	1	0	0	0	0	1	0	0	0	0	0	0	0	0	0	0	1	0	0	0
0	0	0	0	0	0	0	0	0	0	0	0	0	3	0	0	0	0	0	3	0	1	0	0	0	1	0	0	3	0	0	1	2	1	0	0	2	0	0	0	0	0	2	0	0	0	0	0	0	0
0	395	135	1	973	136	16	13	294	76	2505	433	3	20	22	72	116	4	16	37	44	16	21	43	272	544	341	531	1579	595	46	344	16	316	2263	568	50	4	383	1121	4	4	15	1796	2	123	73	541	2	300
0	0	0	0	0	0	0	0	0	0	0	92	0	1	0	0	0	0	0	0	0	0	0	0	0	4	0	0	0	0	0	1	0	0	0	0	0	0	0	1	0	0	0	0	0	0	0	0	0	0
0	2	0	0	0	0	0	0	0	1	2	0	0	3	3	0	0	0	0	12	0	3	0	0	0	0	0	0	8	1	5	3	3	0	4	13	0	0	0	8	0	0	1	0	0	3	7	0	0	0
0	0	0	0	1	0	0	0	0	0	0	1	2	0	3	1	0	0	0	2	0	2	0	0	1	0	0	0	51	2	0	0	0	0	24	18	2	0	0	20	0	0	0	30	1	2	12	11	0	0
0	4	29	4	3	32	0	27	1	6	24	7	6	5	5	9	1	4	7	33	1	26	10	10	9	50	28	49	86	52	36	4	4	5	10	2	7	12	19	4	5	6	25	3	20	20	86	5	3	3
0	1	0	1	1	8	0	0	0	7	7	38	10	2	3	10	0	5	1	3	1	3	3	2	1	2	1	1	2	0	4	0	1	2	0	0	0	1	1	0	6	0	1	1	9	12	23	3	0	1
0	12	5	3	7	15	0	0	2	14	45	110	28	14	7	38	3	4	11	12	4	14	12	5	1	24	7	27	19	2	11	5	7	6	1	4	3	1	2	1	10	12	11	2	35	24	32	7	0	0
1	1	1	0	0	0	0	3	1	0	1	4	2	0	1	1	1	0	2	0	0	63	6	1	1	6	1	1	3	1	0	0	1	0	0	0	0	0	0	0	1	1	2	0	2	4	7	1	0	0
0	2	0	1	1	5	1	1	0	5	13	29	22	9	9	21	0	0	3	1	2	4	8	5	1	9	7	10	12	0	4	1	0	0	0	0	0	0	1	0	5	5	4	4	8	17	22	1	0	0
0	2	0	1	3	1	0	0	0	0	4	0	18	9	14	0	0	0	0	3	0	0	0	1	1	0	0	2	13	1	0	0	0	0	0	0	0	0	0	1	0	0	0	0	5	51	41	4	0	2
0	0	0	5	2	0	0	0	0	0	0	0	9	0	2	0	0	2	0	0	0	0	0	0	0	0	0	0	0	0	0	0	0	0	0	0	0	0	0	0	0	0	0	0	2	1	11	1	0	0
0	1	0	0	0	1	0	1	0	0	3	1	2	0	3	0	0	0	2	0	0	5	6	1	1	1	2	1	13	0	0	0	0	0	0	3	0	0	0	0	0	0	1	0	4	8	3	0	0	0
0	2	1	2	5	2	0	0	0	0	0	1	31	9	20	0	0	9	0	2	0	10	0	0	0	0	0	0	11	0	0	0	1	0	0	0	0	0	0	2	0	1	2	5	30	15	37	3	0	0
0	0	0	0	0	0	0	0	0	0	0	0	0	0	0	0	0	0	0	0	0	0	0	0	0	0	0	0	0	0	0	0	0	0	0	0	0	0	0	0	0	0	0	0	0	0	0	0	0	0
0	0	6	2	0	3	0	0	0	0	0	0	2	0	0	0	0	0	0	0	0	0	0	0	0	0	0	0	0	0	0	0	0	0	0	0	0	0	0	0	0	0	0	1	2	2	24	0	0	0
0	0	0	0	0	0	0	0	0	0	0	0	0	0	0	0	0	0	0	0	0	0	0	0	0	0	0	0	7	0	0	0	0	0	0	0	0	0	0	0	0	0	0	0	0	0	1	0	0	0
0	4	0	4	0	2	0	3	0	0	3	4	9	0	1	7	1	1	9	0	1	17	28	3	0	18	1	7	53	3	3	2	3	0	1	0	0	0	3	0	0	2	11	1	3	6	6	2	0	0
0	2	3	1	1	2	0	0	0	0	1	2	0	0	2	0	0	0	0	3	0	0	0	1	0	0	0	2	5	2	0	1	4	0	0	1	2	0	0	1	3	1	0	0	1	0	1	1	2	0
0	4	0	0	1	5	0	0	0	1	2	0	2	1	1	0	0	0	0	2	0	0	0	1	0	0	1	2	1	1	0	0	0	1	0	0	2	0	1	0	0	0	0	0	0	3	12	2	1	0
0	0	0	1	0	0	0	0	0	0	0	1	1	1	0	2	0	0	0	0	0	1	2	0	0	1	0	0	1	0	2	0	0	0	0	0	0	0	0	0	0	1	0	0	2	2	2	2	0	0
0	0	0	1	1	3	0	0	0	0	3	0	3	0	0	0	0	0	2	0	0	0	0	1	0	2	0	2	0	0	0	1	0	0	0	0	0	0	0	0	0	0	0	0	1	4	7	5	0	1
0	1	0	1	0	1	0	0	0	0	2	4	1	0	0	1	0	1	0	0	0	1	0	0	0	2	0	1	2	1	0	0	0	0	0	0	0	0	0	0	0	0	2	0	3	1	4	0	1	1
0	0	1	0	0	0	0	1	0	0	0	2	1	0	0	1	0	0	0	0	1	2	18	1	0	11	1	4	44	1	5	0	1	0	1	1	0	2	0	0	0	2	14	1	1	4	2	0	0	0
0	2	5	2	3	39	1	10	0	4	7	11	21	16	2	10	0	0	12	12	6	84	65	5	1	17	4	2	10	17	0	2	4	0	1	4	2	3	2	0	1	0	7	5	16	20	65	15	2	3
0	3	0	0	0	2	0	1	0	0	7	0	2	0	2	8	0	1	0	0	0	0	1	4	0	8	0	0	3	1	0	0	0	0	0	4	0	0	1	0	2	0	2	1	3	0	10	0	0	0
0	1	0	3	0	1	0	0	0	0	0	0	14	5	7	1	0	4	0	0	0	0	10	0	0	5	2	2	0	0	0	0	0	0	0	0	0	0	0	0	0	0	0	1	4	1	5	3	0	0
0	5	3	5	1	11	0	3	0	0	10	15	24	9	20	6	0	1	17	4	2	27	47	12	1	24	11	9	56	3	4	3	7	1	2	2	1	3	1	0	0	1	13	3	16	19	56	14	1	0
0	14	6	5	10	41	0	13	1	6	26	32	72	32	18	73	21	5	12	16	1	114	187	6	0	61	27	28	169	7	16	6	4	6	1	6	3	6	13	0	11	0	19	3	50	91	112	34	0	2
0	0	1	0	0	0	0	0	1	0	0	1	0	0	0	0	1	2	0	0	0	3	2	1	0	1	1	0	4	0	0	0	0	0	0	0	0	0	0	0	0	1	5	0	0	0	3	0	0	0
0	0	0	0	0	0	0	0	0	0	0	0	0	0	0	0	0	0	0	0	0	0	0	0	0	0	0	0	0	0	0	0	0	0	0	0	0	0	0	0	0	0	0	0	0	0	0	0	0	0
0	0	13	0	0	0	0	2	0	0	0	0	0	0	0	0	0	0	0	0	0	2	0	0	0	0	0	0	0	0	0	0	0	0	0	0	0	0	0	0	0	0	1	0	0	1	35	4	0	0
0	0	0	0	0	0	0	2	0	0	0	0	0	0	0	0	1	0	0	0	0	45	2	0	0	0	0	0	0	0	0	0	0	0	0	0	0	0	0	0	0	0	6	0	0	0	0	0	0	0
0	3	0	0	2	1	0	0	0	1	5	2	5	3	2	5	0	0	1	26	0	14	8	0	2	2	0	0	8	0	0	0	1	0	0	0	0	2	0	0	1	0	2	0	4	7	8	1	0	0
0	0	0	0	0	3	0	1	0	0	0	2	0	2	2	1	0	2	1	0	0	29	9	0	1	1	3	2	10	2	2	0	2	0	1	0	0	0	0	0	0	0	0	0	0	2	5	3	0	0
0	1	0	0	0	0	0	1	0	0	0	0	1	0	0	0	0	1	1	0	1	0	4	0	0	3	0	0	5	2	0	1	0	0	0	0	0	0	0	0	0	0	0	0	0	0	1	1	0	0
0	2	0	1	3	2	0	0	1	0	2	2	4	1	0	1	0	0	0	3	0	6	4	2	0	2	1	0	5	0	0	1	2	0	0	0	2	0	0	0	1	0	4	0	3	4	14	1	0	0
0	16	1	6	2	7	0	5	1	0	1	10	4	8	17	7	4	8	9	0	1	14	41	7	0	25	7	4	56	5	5	3	10	3	3	1	0	0	3	0	0	0	12	1	9	0	10	9	1	0
0	5	0	0	1	0	0	1	0	0	1	2	7	5	6	3	1	1	6	0	1	2	39	4	1	15	3	0	54	1	1	1	2	0	1	3	0	0	0	0	0	0	2	4	0	0	3	6	0	0
0	0	0	0	1	0	0	0	0	0	1	0	3	0	0	0	0	3	0	0	0	2	0	0	0	0	0	0	9	0	0	1	0	0	0	0	0	0	0	0	0	0	0	0	2	0	3	0	0	0
0	0	0	0	0	0	0	0	0	0	0	0	0	0	2	0	0	0	0	0	0	0	0	0	0	0	0	0	1	0	0	0	0	0	0	0	0	0	0	0	0	0	0	0	0	0	2	0	0	0
0	5	3	4	2	8	0	17	0	0	5	7	6	2	3	13	11	1	4	0	1	11	35	10	1	22	4	3	58	7	6	1	3	0	0	0	0	0	2	0	0	1	20	2	2	0	16	2	0	0
0	4	3	0	1	17	0	13	0	3	0	33	2	5	2	5	5	0	8	0	1	44	36	11	0	14	7	5	60	6	15	2	1	0	2	0	1	0	4	0	3	2	49	1	4	10	21	3	2	4
0	12	1	11	3	14	2	18	1	0	21	2	5	11	13	2	6	7	8	2	2	1023	87	2	1	57	9	2	183	6	11	1	3	0	0	0	0	0	3	0	1	1	15	2	7	25	80	11	0	1
0	1	2	2	0	3	0	4	0	0	6	2	8	2	5	2	0	5	1	1	0	21	9	0	0	6	3	1	9	3	0	2	2	0	0	0	0	1	0	0	0	0	2	3	0	5	25	3	0	1
0	0	0	0	0	0	0	0	0	0	0	4	0	0	0	0	0	0	0	0	1	0	0	1	0	7	0	1	0	0	0	0	0	0	0	0	0	0	0	0	0	0	0	0	0	1	1	0	0	0
1	31	25	18	13	100	4	47	1	5	60	79	45	20	33	45	27	30	42	13	10	398	218	33	7	137	50	24	397	56	61	18	22	6	6	5	6	3	14	1	11	7	74	4	49	64	230	44	3	6
0	20	5	6	10	38	2	24	3	14	39	113	44	28	18	46	13	14	17	16	1	259	105	14	3	51	32	16	101	18	17	4	9	5	0	4	3	2	13	1	17	5	21	3	84	64	154	29	1	0
0	4	0	0	0	1	0	0	0	2	0	18	9	1	5	29	0	3	4	2	1	1	3	7	1	7	5	7	23	2	0	0	3	0	2	0	0	0	3	0	0	5	15	0	20	7	9	3	0	0
0	1	1	0	0	0	0	0	0	0	0	0	0	0	0	0	0	1	0	0	0	4	0	0	0	0	0	0	0	0	0	0	0	0	0	0	0	0	0	0	0	0	0	0	11	0	0	0	0	0
0	1	3	1	0	7	0	1	0	1	2	11	3	2	10	5	0	1	6	2	6	0	10	3	5	13	11	3	25	3	0	2	3	0	2	0	1	0	2	1	7	5	9	0	9	5	8	3	1	0
0	1	1	1	0	3	0	5	0	0	1	8	1	1	6	13	1	1	0	3	0	0	2	1	0	1	7	0	11	0	10	0	1	0	0	0	2	1	0	1	0	0	1	0	18	18	41	6	0	0
0	2	9	3	3	13	0	0	0	0	20	7	4	3	6	6	0	1	26	12	1	1	0	20	2	8	4	0	0	2	4	6	1	0	1	1	2	2	0	0	16	6	0	1	4	15	78	18	1	1
0	0	0	5	6	12	1	0	1	0	11	12	4	9	1	9	0	4	16	5	2	2	2	14	3	17	2	2	0	3	0	0	1	0	1	0	3	0	2	0	9	12	4	0	3	10	37	6	2	0
0	8	15	1	0	10	1	25	0	1	22	5	1	5	4	12	1	4	14	0	4	15	17	27	8	37	14	3	28	3	4	1	1	0	8	2	5	4	6	1	12	3	8	3	13	12	53	10	4	0
0	0	20	2	0	1	4	0	0	0	1	4	6	11	3	16	0	5	0	2	1	5	2	6	14	10	3	18	9	1	1	14	14	0	6	4	1	0	1	0	2	0	1	1	12	0	0	0	0	0
0	0	0	0	0	0	0	0	0	0	0	0	0	0	0	0	0	0	0	0	0	0	0	0	0	0	0	0	0	0	0	0	0	0	0	0	0	0	0	0	0	0	0	0	0	0	0	0	0	0
0	4	1	0	1	1	0	0	0	0	5	1	4	3	2	3	0	0	3	0	1	2	19	18	0	41	10	0	33	4	1	0	1	0	0	2	1	3	7	0	3	0	64	0	7	7	3	0	0	0
0	0	1	0	0	2	0	2	0	0	6	0	1	0	1	2	0	4	1	0	4	4	3	3	0	5	1	2	7	0	0	0	0	0	0	0	0	0	0	0	0	0	0	0	9	0	0	0	0	0
0	0	4	0	1	3	0	1	0	0	0	2	0	4	2	2	0	1	0	0	1	12	2	4	0	2	2	3	14	0	0	0	0	0	4	1	1	0	0	0	2	0	1	6	5	0	1	0	0	0
0	0	0	0	0	1	0	0	0	0	0	0	0	0	0	0	0	1	0	0	0	0	0	1	0	1	0	1	2	0	0	0	0	0	0	0	0	0	0	0	0	0	0	0	4	0	1	0	0	0
0	0	0	0	2	0	0	1	0	0	0	1	0	1	0	1	0	0	0	0	0	0	3	0	0	0	1	0	0	0	0	3	0	0	0	2	0	0	0	0	0	0	0	0	1	0	1	0	0	0
0	1	6	0	0	8	0	0	0	0	2	0	0	0	0	1	0	0	0	0	0	45	0	0	0	0	0	1	8	1	0	2	1	0	0	0	0	0	0	1	0	0	0	0	2	0	1	0	0	0
0	0	0	0	0	0	0	0	0	0	0	0	0	66	0	0	6	0	0	592	0	943	0	1	0	1	0	0	0	0	1	0	1	0	0	4	1	0	0	1	0	0	0	0	0	0	9	0	0	1
1	3	6	3	2	8	0	1	0	0	2	6	7	7	6	6	1	3	6	28	0	35	19	6	2	9	8	5	18	2	4	0	3	0	0	0	1	1	0	0	5	0	8	1	8	10	28	6	1	2
0	0	0	0	0	0	0	0	9	0	0	0	0	0	0	0	0	6	0	0	0	0	2	0	0	0	0	0	1	0	0	0	0	0	1	0	0	0	0	0	0	0	0	0	0	0	0	0	0	0
0	0	2	3	1	3	0	0	0	0	7	0	0	1	3	0	0	1	3	0	0	0	1	0	0	0	0	0	0	1	0	0	0	0	0	0	0	0	0	0	0	0	0	2	6	10	44	0	0	0
0	1	0	0	0	0	0	0	0	2	1	0	0	4	0	0	0	2	0	0	0	1	0	0	0	1	0	0	0	0	0	0	0	0	1	27	0	0	0	0	0	0	0	0	0	0	0	0	0	0
0	0	0	0	0	0	0	0	0	0	0	0	0	0	0	0	0	0	0	0	0	0	0	0	0	0	0	0	0	0	0	0	0	0	0	2	0	0	0	0	0	0	0	0	0	0	0	0	0	0
0	0	0	0	0	0	4	0	0	0	0	0	0	0	0	0	0	0	0	0	0	0	0	0	0	0	0	0	0	0	0	0	0	0	0	1	0	0	0	0	0	0	0	0	0	0	0	0	0	0
0	0	0	0	0	0	0	0	0	0	0	0	0	0	0	0	0	0	0	0	0	0	0	0	0	0	0	0	0	0	0	1	0	0	0	0	0	0	0	0	0	0	0	0	0	0	0	0	0	0
5	4	0	1	0	10	37	159	0	40	2	1540	0	133	0	0	101	36	0	16	0	2690	0	0	568	0	0	0	1	0	0	1	0	0	1	23	0	0	347	3	33	3	8	3	2	0	4	4	253	1
0	0	0	0	0	0	4	9	0	0	0	0	0	9	0	0	0	0	0	0	0	346	0	0	0	0	0	0	0	0	0	0	0	0	0	0	0	0	0	18	0	0	0	4	0	0	0	0	0	0
0	0	0	1	0	0	0	0	0	0	0	1	0	0	0	0	0	0	0	0	0	125	0	0	0	0	0	0	0	0	0	0	0	0	0	0	0	0	0	0	0	0	0	0	0	0	0	0	0	0
0	0	0	0	0	0	0	0	0	0	0	0	0	2	0	0	0	0	0	0	0	22	0	0	0	0	0	0	3	0	0	0	0	0	0	0	0	0	0	0	0	0	0	0	0	0	0	0	0	0
0	0	0	0	0	0	0	0	0	0	0	0	0	1	0	0	0	0	0	0	0	34	0	0	0	0	0	0	0	0	0	0	0	0	0	4	0	0	0	0	0	0	0	0	0	0	0	0	0	0
0	0	0	0	0	0	0	0	0	0	0	0	0	0	0	0	0	0	0	0	0	32	0	0	0	0	0	0	0	0	0	0	0	0	2	31	0	0	0	4	0	0	0	0	0	0	0	0	0	0
0	0	0	0	0	0	0	0	0	0	0	0	0	1	0	0	0	0	0	0	0	13	0	0	1	0	0	0	0	0	0	0	0	0	0	6	0	0	0	0	0	0	0	0	0	0	0	0	1	0
0	0	0	0	0	0	0	0	0	0	0	0	0	0	0	0	0	0	0	0	0	12	0	0	0	0	0	0	0	0	0	0	0	0	0	0	0	0	0	0	0	0	0	0	0	0	0	0	0	0
0	0	0	0	0	0	1	0	0	0	0	2	0	0	0	1	0	0	0	1	0	24	0	0	1	0	0	0	0	0	0	0	0	0	0	1	0	0	0	0	0	0	0	0	0	0	0	0	0	0
0	0	1	0	0	0	1	3	0	0	0	26	0	5	0	0	11	0	0	0	0	13	0	0	33	0	0	0	0	0	0	0	0	0	0	1	1	0	1	0	2	0	0	0	0	0	0	1	7	0
0	1	0	0	0	0	0	0	0	0	0	1	0	0	0	0	0	0	0	0	6	0	0	0	4	0	0	0	3	0	0	1	0	0	0	0	0	0	0	0	0	2	0	1	0	0	5	0	0	0
0	0	0	0	0	0	0	0	0	0	0	0	0	0	0	0	0	0	0	2	0	0	0	0	0	0	0	9	0	0	0	0	0	0	2	0	0	0	1	2	0	0	0	0	0	0	1	0	0	1
0	0	0	2	0	0	0	0	0	0	0	0	0	0	0	0	0	0	0	27	0	1	0	0	0	1	0	1	0	0	0	0	0	0	31	1	0	0	1	2	0	0	0	0	0	0	4	0	0	0
1	0	0	4	0	0	1	0	0	3	0	0	0	2	0	0	0	0	0	23	0	14	0	0	0	0	0	0	0	0	0	0	0	0	16	16	0	0	1	2	0	1	0	3	0	0	2	0	0	0
0	0	0	0	1	0	2	2	0	1	0	9	0	4	0	0	2	0	0	1	0	18	0	0	7	0	0	0	1	0	0	0	0	0	0	0	1	0	8	0	0	1	0	0	0	0	0	0	4	7
0	0	1	1	2	8	0	1	0	0	6	1	1	3	0	2	1	0	2	5	0	14	5	0	0	4	0	0	8	1	2	2	2	0	0	0	0	0	0	0	1	0	0	0	1	7	17	6	0	0
0	0	1	0	1	3	0	0	0	0	0	1	1	0	0	0	0	0	2	0	0	5	0	0	0	2	0	1	0	0	0	0	0	0	0	0	0	0	0	0	4	0	0	0	0	0	1	0	0	0
0	0	0	0	0	0	0	0	0	0	0	3	0	0	0	0	0	0	0	0	0	0	0	0	0	0	0	0	0	15	0	0	0	0	0	0	0	7	1	0	1	0	0	0	0	0	0	0	0	1
0	0	0	2	0	0	0	0	1	0	0	1	0	6	0	0	0	0	0	4	0	16	0	0	0	0	0	0	0	1	0	0	0	0	3	9	1	0	1	3	0	0	0	1	0	0	1	1	6	0
0	0	0	13	0	0	0	0	0	0	0	0	0	5	0	0	0	0	0	4	0	22	0	0	4	0	0	0	0	0	1	2	0	0	16	23	0	18	0	4	0	0	0	1	0	0	0	0	8	2
2	0	0	3	0	0	1	0	2	1	0	11	0	1	0	0	0	0	0	1	0	2	0	0	0	0	0	0	1	0	0	0	0	0	0	3	0	1	0	9	1	0	0	0	0	0	0	0	14	2
0	0	0	0	0	0	0	0	0	0	0	0	0	0	0	0	0	0	0	0	0	0	0	0	0	0	0	0	0	0	0	0	0	0	0	2	0	0	0	2	0	0	0	0	0	0	1	0	2	0
0	0	0	1	0	0	0	0	0	0	0	0	0	0	0	0	0	0	0	0	0	0	0	0	0	0	0	0	0	3	0	0	0	0	0	1	0	1	0	1	0	0	0	0	0	0	2	0	0	0
0	0	0	0	0	0	0	0	0	0	0	1	0	0	0	0	0	0	0	0	0	0	0	0	0	0	0	0	0	0	0	0	0	0	0	0	0	0	0	0	0	1	0	0	0	0	0	0	4	0
0	0	0	0	1	0	0	1	0	0	0	0	0	0	0	0	0	0	0	0	0	0	0	0	0	0	0	0	0	0	0	0	0	0	0	0	0	0	0	0	0	0	0	0	0	0	0	0	0	0
0	0	0	0	1	0	0	0	0	0	0	0	0	0	0	0	0	0	0	0	0	0	0	0	0	0	0	0	0	0	0	0	0	0	0	0	0	0	0	0	0	0	0	0	0	0	0	0	7	0
3	4	814	5	233	6	60	131	11	1	10	622	38	237	28	2	1670	7	35	19	3	367	1	7	595	319	14	0	24	69	82	13	8	0	8	43	173	514	20	0	845	27	8	4	1	27	133	21	825	724
0	0	5	0	0	0	0	0	0	0	0	0	0	0	0	0	1	0	0	0	0	2	0	0	1	1	0	0	0	0	1	0	0	0	0	0	0	7	0	0	8	0	0	0	0	0	2	0	4	0
0	0	11	0	1	0	1	0	0	0	0	14	0	5	0	0	22	0	0	1	0	7	0	0	5	3	0	0	0	0	1	0	0	0	0	3	0	6	2	0	10	0	0	0	0	0	0	0	5	6
0	3	340	2	158	2	42	66	0	0	3	318	23	134	16	0	946	4	13	17	4	261	0	1	466	187	3	0	14	34	51	6	1	0	2	22	101	330	12	0	555	16	2	1	1	17	94	20	617	836
0	0	3	0	0	0	0	0	0	0	0	3	0	2	1	0	1	0	1	0	0	4	0	0	6	2	0	0	0	0	1	0	0	0	0	0	2	2	0	0	4	0	0	0	0	0	1	0	20	16
0	0	1	0	0	0	0	0	0	0	0	0	0	0	0	0	0	0	0	1	0	0	0	0	0	1	0	0	0	0	0	0	0	0	0	1	1	5	0	0	0	0	0	0	0	0	0	1	2	12
409	0	2	0	8	0	1	12	486	519	0	139	0	6	0	0	0	0	0	5	0	7	0	0	15	0	21	0	1	0	0	0	0	0	0	0	0	10	0	1	0	0	0	0	0	0	0	141	204	0
540	0	2	0	18	0	2	9	400	388	0	94	0	7	0	0	0	0	0	4	0	1	0	1	14	0	30	0	5	1	0	0	0	2	0	0	0	8	0	4	0	0	0	0	0	0	1	142	118	0
3	0	0	0	0	0	0	0	8	4	0	0	0	0	0	0	0	0	0	0	0	0	0	0	0	0	26	0	0	0	0	0	0	0	0	0	0	0	0	0	0	0	0	0	0	0	0	1	0	0
0	0	0	0	0	0	0	0	0	0	0	0	0	0	0	0	0	0	0	0	0	1	0	0	0	0	0	0	0	0	0	0	0	0	0	1	0	0	0	0	1	0	0	0	0	0	0	0	11	0
0	0	2	0	0	0	0	0	0	0	0	0	0	6	0	0	0	0	0	1	0	6	0	0	0	0	0	0	0	0	0	0	0	0	0	0	0	0	0	0	1	0	0	0	0	0	0	0	17	1
0	0	1	0	1	0	0	0	0	0	0	0	0	0	0	0	0	0	0	1	0	0	0	0	0	0	0	0	0	12	0	0	0	0	0	0	0	2	1	0	0	0	0	0	0	0	1	1	1	0
0	0	0	0	0	0	0	0	0	0	0	0	0	0	0	0	0	0	0	0	0	1	0	0	0	0	0	0	0	6	0	0	0	0	0	0	0	0	3	2	0	0	0	0	1	1	4	0	0	0
0	0	4	1	0	0	0	0	0	0	0	0	0	1	0	0	0	0	0	0	0	1	0	0	0	0	0	0	0	0	0	0	0	0	0	0	0	0	0	0	0	0	0	0	0	0	0	0	10	1
1	0	28	0	0	0	0	0	0	0	0	0	0	1	0	0	0	0	0	0	0	0	0	0	0	0	0	0	0	0	0	0	0	0	0	0	0	3	1	0	0	0	0	0	0	0	0	0	16	0
0	0	13	0	0	0	0	0	0	0	0	0	0	0	0	0	0	0	0	0	0	0	0	0	0	0	0	0	0	0	0	0	0	0	0	0	0	0	0	0	0	0	0	0	0	0	0	0	2	0
1	0	12	0	0	0	0	0	0	0	0	0	0	3	0	0	0	0	0	0	0	6	0	0	0	0	0	0	0	0	0	0	0	0	0	0	0	3	1	0	0	0	0	0	0	0	0	0	16	0
0	0	4	0	0	0	0	1	0	0	0	1	0	5	0	0	3	0	0	1	0	4	0	0	1	0	0	0	0	2	0	0	0	0	0	0	1	2	0	0	0	0	0	0	0	0	1	0	5	3
0	0	0	0	0	0	1	1	0	0	0	3	0	0	0	0	2	0	0	0	0	0	0	0	2	0	0	0	0	0	0	0	0	0	0	0	0	2	1	0	0	0	0	0	0	1	0	0	1	0
0	0	9	0	4	1	2	2	0	0	0	25	0	5	0	0	29	0	0	3	0	22	0	0	35	5	0	0	2	0	1	0	0	0	0	5	6	29	0	0	39	1	0	0	0	0	4	0	19	9
0	0	1	0	1	0	1	1	0	0	0	0	0	0	0	0	2	0	0	0	0	1	0	0	0	1	0	0	0	0	0	0	0	0	0	0	0	0	0	0	0	0	0	0	0	0	0	0	2	0
34	0	61	13	20	3	3	21	122	22	0	141	4	25	1	3	75	10	3	15	0	42	0	2	74	24	8	3	13	15	11	1	4	0	5	18	14	52	7	9	50	3	0	0	0	3	42	39	232	39
0	0	0	0	0	0	1	0	0	0	0	0	0	0	0	0	0	0	0	0	0	0	0	0	0	3	0	0	0	0	1	0	0	0	0	0	0	0	0	0	0	1	0	0	0	0	0	0	0	0
0	2	0	0	0	16	0	0	0	0	7	1	3	0	0	31	0	0	0	0	0	0	1	3	0	2	3	1	1	0	0	0	0	0	0	0	0	0	0	2	0	0	0	0	8	8	4	15	3	0
0	0	3	0	0	0	0	0	0	0	0	3	0	0	0	0	12	0	0	2	0	0	0	0	4	1	1	0	0	0	1	0	6	0	2	7	8	0	1	1	2	0	0	0	0	0	0	1	0	38
0	0	0	0	0	0	0	0	0	0	1	8	0	0	0	0	1	0	0	0	1	0	0	2	0	5	1	16	0	0	0	11	16	0	1	16	2	1	67	3	0	0	0	0	0	0	0	73	0	60
0	0	6	0	0	0	1	0	0	0	13	0	5	2	0	3	0	0	1	0	0	0	0	27	0	0	31	0	0	9	8	0	0	0	38	9	0	0	0	13	0	0	0	30	0	0	0	0	2	3
0	0	11	0	0	0	0	0	0	0	0	1	0	14	0	0	35	0	0	37	0	0	0	0	23	0	0	0	1	0	0	0	0	0	0	0	0	0	0	0	0	0	0	0	0	0	0	0	0	1
0	0	0	0	0	0	0	0	0	0	0	0	0	0	0	0	0	0	0	0	1	0	0	0	0	0	0	0	0	0	0	0	0	0	0	18	5	0	1	0	0	0	0	0	0	0	0	92	0	13
0	0	0	0	0	0	0	0	0	0	0	0	0	0	0	0	0	0	2	0	0	0	0	0	1	0	0	1	1	0	0	0	4	0	0	0	3	0	21	0	1	0	1	0	0	0	1	0	1	4
0	1	1	0	0	0	0	0	0	0	0	10	0	0	1	0	0	0	0	0	1	0	0	0	1	9	0	0	0	0	0	0	0	0	2	303	83	0	0	1	0	0	2	0	0	1	0	2170	0	304
65	54	1	2045	3	13	45	13	0	0	2	11	0	57	2	1	1	381	6	58	1	76	0	3	31	13	1	0	3	3	2	2	0	0	51	276	2	176	0	501	0	3	50	27	29	82	110	1479	35	7
0	0	0	1	0	0	0	0	0	0	0	0	0	0	0	0	0	0	0	0	0	1	0	0	0	0	0	0	0	0	0	0	0	0	0	1	0	0	0	1	0	0	0	0	0	0	1	0	0	0
0	0	0	1	0	0	0	0	0	0	0	1	0	0	1	0	0	0	0	0	0	0	0	0	0	0	0	0	0	0	0	0	0	0	0	1	0	0	0	1	0	0	0	0	0	0	0	1	0	0
1	1	0	4	0	0	291	0	0	0	0	0	0	0	0	0	0	0	0	0	0	0	0	0	0	0	0	0	0	0	0	0	0	0	0	65	0	0	0	1	0	0	0	4	0	2	0	0	0	2
0	0	0	9	0	0	0	0	0	0	0	0	0	0	0	0	0	0	0	0	0	0	0	0	0	0	0	0	0	0	0	0	0	0	0	7	0	0	0	5	0	0	0	2	0	7	1	1	0	1
0	0	0	1	0	0	0	0	0	0	0	0	0	0	0	0	0	1	0	0	0	0	0	0	0	0	0	0	0	0	0	0	0	0	0	7	0	0	0	7	0	0	0	1	0	0	1	0	0	0
0	0	0	0	0	0	7	0	0	0	0	1	0	4	0	0	0	0	0	0	0	18	0	0	0	0	0	0	0	0	0	0	0	0	3	26	0	0	0	23	0	0	0	0	0	0	0	0	0	0
0	0	0	3	0	0	0	0	0	0	0	0	0	0	0	0	0	0	0	0	0	0	0	0	0	0	0	0	0	0	0	0	0	0	0	0	0	0	0	0	0	0	0	0	0	0	0	0	0	0
0	4	0	17	0	0	2	2	2	0	0	19	0	11	11	0	1	12	0	1	2	1	0	0	0	0	0	0	0	4	0	0	0	1	3	3	0	1	0	22	0	0	0	1	0	1	2	2	0	1
0	0	0	0	0	0	0	0	0	0	0	0	0	0	0	0	0	0	0	0	0	0	0	0	0	0	0	0	0	0	0	0	0	0	0	0	0	0	0	1	0	0	0	0	0	0	0	0	0	0
0	0	0	0	0	0	0	0	0	0	0	0	0	0	0	0	0	0	0	0	0	0	0	0	0	0	0	0	18	0	0	0	0	0	0	0	0	0	0	0	0	0	0	0	0	0	0	0	0	0
0	0	0	0	0	0	0	0	0	0	0	0	0	0	0	0	0	0	0	0	0	1	0	0	0	0	0	0	0	0	0	0	0	0	0	2	0	0	0	1	0	0	0	0	0	0	0	0	0	0
0	0	0	0	0	0	0	0	0	0	0	1	0	0	0	0	0	0	0	0	0	0	0	0	0	1	0	0	0	6	5	0	0	1	0	1	0	0	0	0	0	0	0	0	0	0	0	0	0	0
1	486	3	4	74	151	0	0	432	4	41	252	148	55	51	547	0	213	247	6	143	0	16	407	5	1446	242	4003	213	95	59	1164	1243	155	398	47	123	34	628	82	12	167	357	233	675	172	149	19	2	208
0	0	2	0	3	11	0	0	0	0	0	0	0	10	13	68	0	0	20	0	5	0	5	0	0	39	0	115	13	0	0	17	0	0	169	0	0	0	1	0	0	0	0	0	7	0	0	0	0	0
0	2	0	0	0	0	0	0	0	0	0	0	4	0	0	1	0	1	0	0	1	0	0	0	0	1	1	5	0	0	0	0	2	0	0	0	0	0	1	0	0	0	0	0	0	0	2	0	0	0
0	88	0	0	2	13	0	0	20	1	3	16	12	2	1	39	0	9	11	0	4	0	1	8	0	43	9	348	9	0	0	49	78	6	37	5	3	1	123	5	2	7	30	23	25	12	6	0	0	10
0	81	0	0	7	11	0	0	8	0	11	5	18	9	3	46	0	2	18	0	30	0	2	26	1	119	13	381	18	1	0	71	43	27	48	1	15	0	47	7	1	21	54	31	4	42	12	2	0	13
0	8	0	0	2	0	0	0	21	0	0	0	4	3	0	16	0	2	1	0	7	0	0	5	0	11	2	200	26	0	0	105	83	5	16	0	4	0	20	2	0	1	14	6	5	6	3	0	0	5
0	39	0	10	7	14	0	0	9	0	12	7	8	5	17	39	0	36	17	0	28	0	4	33	3	105	10	280	32	7	2	73	60	24	63	36	17	2	20	25	0	8	15	34	5	45	11	11	0	9
0	5	3	0	0	38	0	0	67	2	2	49	0	1	1	0	0	1	80	0	4	0	1	149	0	493	73	297	14	0	4	31	12	17	1	0	11	1	83	4	1	35	103	15	3	2	0	0	1	36
0	8	0	0	2	8	0	0	14	0	2	1	1	0	0	18	0	0	1	1	9	0	0	0	0	7	0	168	15	0	0	79	51	3	9	3	0	0	12	1	0	2	5	10	2	8	2	0	0	2
0	33	4	1	3	30	0	0	17	3	0	75	27	4	7	366	0	31	6	2	1	0	1	1	3	49	1	1040	16	3	0	309	734	0	159	18	16	27	6	31	8	1	17	43	338	3	0	5	0	74
1	143	0	0	8	51	0	0	12	0	24	30	57	8	6	115	0	11	103	0	106	2	4	134	2	623	101	560	47	2	21	100	77	119	122	6	258	1	108	26	1	70	93	90	36	87	162	3	0	35
9	1907	6	40	1000	813	2	1	55	8	2531	262	2098	515	3111	615	2	448	2154	0	2723	5	1387	2569	6	19140	1163	4064	1041	83	25	302	161	3042	920	505	214	33	237	257	21	1066	989	1434	491	3717	1492	347	5	414
1	5	0	2	1	5	0	2	0	0	0	6	3	2	2	0	0	55	1	0	0	0	4	11	0	1	3	1	0	223	94	0	1	1	0	1	0	34	2	0	3	0	0	3	156	5	10	3	2	0
0	8	1	2	1	3	0	2	0	0	0	0	5	0	2	0	0	84	0	0	0	0	0	0	0	0	1	2	0	6	3	0	0	0	0	1	0	12	0	0	0	0	0	0	279	6	19	5	0	0
0	0	0	0	0	0	0	0	0	0	0	0	0	0	0	0	0	0	0	0	0	0	0	0	0	0	2	1	0	120	20	0	0	0	0	0	0	0	0	0	0	0	0	0	0	0	0	0	0	0
3	18	0	12	8	9	0	21	0	0	0	0	10	2	5	2	0	468	0	3	0	0	0	2	0	0	2	2	0	8	1	0	0	1	0	0	0	172	2	0	2	0	2	1	2780	6	106	44	2	1
0	2	0	3	1	0	0	0	0	0	1	1	6	3	1	5	0	8	0	0	1	0	0	1	0	1	0	3	7	3	1	2	4	1	0	4	0	4	0	4	0	0	0	1	4	0	0	4	0	1
0	1	0	3	19	1	0	0	1	0	3	20	1	6	5	0	2	1	6	1	0	0	0	2	0	82	1	0	3	7	1	0	0	0	5	4	16	10	1	4	1	2	0	1	0	2	8	11	0	12
0	9	0	3	1	1	0	3	0	0	0	0	0	0	2	3	0	40	1	0	0	0	0	1	0	2	0	1	8	0	1	0	1	0	3	9	0	11	0	2	0	0	0	0	23	3	7	1	0	0
18	0	2	7	1	1	6	3	3	0	0	4	0	5	0	1	5	1	2	0	0	4	0	1	5	6	1	1	0	29	22	0	0	0	2	16	3	16	1	6	6	1	1	1	1	1	4	35	5	13
0	0	4	0	0	0	0	0	0	0	0	0	0	0	0	0	0	1	0	0	0	0	0	0	0	0	0	0	0	0	0	0	0	0	0	0	0	5	0	0	1	0	0	0	1	21	9	8	0	0
0	0	0	1	0	0	0	0	0	0	0	0	0	0	0	0	0	0	0	0	0	0	0	0	0	0	0	0	0	0	0	0	0	0	0	0	0	0	0	0	0	0	0	0	0	0	0	0	0	0
0	0	0	0	0	0	0	1	15	3	0	4	0	0	0	0	0	0	0	0	0	2	0	0	0	0	0	0	2	0	0	0	0	0	0	0	0	0	0	0	0	0	0	0	0	0	0	11	2	0
0	0	0	0	0	0	0	1	0	0	0	0	0	0	0	0	0	2	0	15	0	0	0	0	0	0	0	0	0	0	0	0	0	0	0	0	1	30	3	0	13	4	3	0	0	0	0	1	1	0
0	0	1	2	0	2	0	0	0	0	1	1	0	1	0	0	0	0	0	8	0	3	0	0	0	0	0	0	0	0	0	0	0	0	0	0	0	16	2	0	8	0	0	0	0	3	0	9	2	0
1	1	1	0	1	0	0	1	0	0	0	2	0	0	0	1	0	0	0	0	0	3	0	0	1	3	0	4	2	2	2	2	2	1	2	1	0	0	3	0	0	0	0	0	0	0	3	0	1	1
3	6	44	2	39	43	2	19	5	0	18	74	20	26	10	9	39	11	10	20	1	29	8	5	27	71	7	17	35	15	45	12	6	4	7	8	14	24	10	0	65	7	10	0	15	16	70	7	19	36
[truncated: 58 more columns]

## Sheet: Correa-Fiz, F 2020
Study	Type of sample	Sequencing technique and 16S rRNA gene region	Number of animals	Age of animals	Data availability (BioProject ID)
Correa-Fiz F, et al. 2020	Nasal swab	Illumina MiSeq (V3V4)	60	Day 0 and 3-4 weeks)	PRJNA632930
#OTU ID	110	111	111Z	112	113	114	204	206	206Z	207	208	210	358	360	360Z	362	366	397	399	399Z	400	401	405	453	454	454Z	455	456	459	555	556	556Z	557	559	562	564	566	566Z	570	571	572	638	639	639Z	642	645	647	650	651
k__Bacteria;p__Bacteroidetes;c__Flavobacteriia;o__Flavobacteriales	0.12442	0.0264683	0.595326	0.222303	0.101	0.121593	0.157094	0.072804	0.0931978	0.153921	0.101414	0.0269834	0.0253583	0.383136	0.261438	0.0448538	0.0090561	0.0352136	0.0071132	0.309735	0.0658421	0.0712457	0.0114158	0.0037533	0.0834258	0.157578	0.311792	0.0717778	0.178637	0.0035942	0.18362	0.473749	0.213494	0.00907215	0.0352013	0.00874304	0.00337035	0.217411	0.0123062	0.163032	0.0059309	0.0375919	0.256923	0.0966676	0.0191534	0.120457	0.00735399	0.0325304	0.125998
k__Bacteria;p__Firmicutes;c__Clostridia;o__Clostridiales	0.503933	0.520723	0.150971	0.489988	0.495526	0.515531	0.412072	0.545925	0.400409	0.406882	0.39119	0.557685	0.553951	0.286635	0.393659	0.530028	0.596963	0.549218	0.523956	0.213199	0.545964	0.490707	0.549702	0.571641	0.502467	0.300467	0.338994	0.516235	0.480708	0.542965	0.479697	0.220227	0.408185	0.545357	0.513783	0.525261	0.566878	0.261506	0.52482	0.466888	0.544071	0.554741	0.36539	0.382908	0.563479	0.469663	0.592534	0.555062	0.516592
k__Bacteria;p__Bacteroidetes;c__Bacteroidia;o__Bacteroidales	0.296872	0.36121	0.121218	0.199646	0.274484	0.327776	0.308858	0.300126	0.229613	0.364587	0.293419	0.328161	0.344111	0.254602	0.134213	0.366773	0.312805	0.345252	0.420611	0.243952	0.305967	0.349514	0.377628	0.360587	0.342977	0.364525	0.254111	0.359373	0.241889	0.403668	0.277324	0.0946673	0.315196	0.389874	0.385952	0.411415	0.374144	0.197321	0.394177	0.295355	0.336411	0.296006	0.30887	0.280211	0.334443	0.361198	0.344933	0.358422	0.295224
k__Bacteria;p__Actinobacteria;c__Actinobacteria;o__Actinomycetales	0.0306137	0.0388057	0.0697821	0.030558	0.0431141	0.00934301	0.0365374	0.0383608	0.126966	0.0189739	0.0414532	0.0173765	0.0170141	0.0284877	0.0777584	0.0223302	0.0135665	0.0306712	0.00738739	0.00636733	0.0346478	0.0414379	0.0185167	0.0142799	0.0152778	0.038513	0.027765	0.00888889	0.0603896	0.00885138	0.0243399	0.158882	0.0140008	0.00913263	0.0229311	0.0138641	0.0124667	0.166809	0.0194128	0.0104385	0.0346065	0.0419682	0.018482	0.0625325	0.0155168	0.0122252	0.0183134	0.00747716	0.0161873
k__Bacteria;p__Fusobacteria;c__Fusobacteriia;o__Fusobacteriales	0.00138454	0.000838117	0.0244475	0.00265002	0.00372609	0.000256958	0.00288663	0.00155839	0.112991	0.00237613	0.00198427	0.000951833	0.00382945	0.00323724	0.0497894	0.000580401	0.00125681	0.00158783	0.00061888	0.17366	0.00232913	0.000519365	0.000876941	0.000723645	0.0015297	0.100716	0.000537882	0.000627451	0.00112512	0.000804671	0.000795132	0.00704341	0.000393071	0.000779533	0.000393157	0.000623721	0.000447015	0.0943949	0.00247545	0.00619656	0.000557362	0.00240123	0.00549835	0.128329	0.00204313	0.000655758	0.000477532	0.000705393	0.00035242
k__Bacteria;p__Firmicutes;c__Erysipelotrichi;o__Erysipelotrichales	0.00933944	0.00927336	0.00090753	0.00968912	0.0128946	0.00635201	0.0143195	0.009978	0.00103567	0.00978615	0.00934411	0.012728	0.0168085	0.00755357	0.000958729	0.00931696	0.0147059	0.00649201	0.00599295	0.00075479	0.011228	0.0103131	0.0102517	0.00907933	0.0102681	0.000763699	0.0064802	0.00488889	0.00657951	0.0108899	0.0102152	0.00162012	0.00419275	0.00812462	0.0102129	0.0109315	0.0107993	0.000737756	0.0111099	0.0119772	0.00831755	0.00981798	0.0104219	0.0016631	0.0237366	0.0130996	0.00567069	0.0133554	0.0107328
k__Bacteria;p__Bacteroidetes;c__[Saprospirae];o__[Saprospirales]	0.00248622	0.00166722	0.000404898	0.00939099	0.0145523	0.000637257	0.00140922	0.00224379	0.000728807	0.0017425	0.106898	0.0127059	0.00502026	0.00225066	0.000580768	0.00160883	0.00478059	0.00439165	0.00363494	0.00048384	0.00240945	0.0022444	0.00466408	0.00932055	0.00824123	0.000486922	0.0130885	0.00226144	0.00289841	0.000616914	0.00244061	0.00137299	0.00131959	0.00157251	0.00139891	0.00219944	0.00113528	0.000510754	0.00204906	0.0086835	0.00641681	0.00220454	0.0100345	0.000394986	0.00162504	0.00118661	0.00210114	0.00427938	0.00164997
k__Bacteria;p__Actinobacteria;c__Coriobacteriia;o__Coriobacteriales	0.0108977	0.00955273	0.00291806	0.00909287	0.0182637	0.00450191	0.0174334	0.0112694	0.00255722	0.00834287	0.00847825	0.0107579	0.013553	0.00524125	0.00466458	0.00706663	0.0142008	0.00936618	0.00745789	0.00203213	0.0119508	0.0114075	0.0104534	0.00815307	0.0104975	0.00664265	0.00765842	0.00538562	0.00481845	0.00818082	0.00599662	0.00335008	0.0103415	0.00780205	0.00858546	0.0109206	0.00928797	0.00571288	0.0116903	0.0168014	0.00792454	0.00579408	0.00578576	0.00619504	0.0158008	0.00996128	0.00641087	0.0112628	0.00365235
k__Bacteria;p__Proteobacteria;c__Alphaproteobacteria;o__Rickettsiales	0.000545876	0.000306408	0.00344861	0.00114282	0.00174569	0.000349463	0.0013524	0.0011255	0.00484593	0.000880049	0.00187604	0.000841155	0.000882401	0.00197318	0.0150815	0.000112007	0.000763484	0.000572824	0.000681551	0.0105284	0.000674645	0.000389524	0.000356985	0.000810482	0.000592757	0.00036391	0.00117822	0.000104575	0.000428035	0.000214579	0.000342349	0.000988549	8.42294e-05	0.000497288	0.000265153	0.000382987	0.000716642	0.0202599	0.00113705	0.00155538	0.00983958	0.0103998	0.000412376	0.00592479	0.00181437	3.12266e-05	0.000346211	0.000246887	0.000296353
k__Bacteria;p__Cyanobacteria;c__Chloroplast;o__Streptophyta	0.000684826	0.000378505	0.00497047	0.000298127	0.00209776	0.000565309	0.00307983	0.000642112	0.00405319	0.00132007	0	0.00050912	0.000959504	0.00135656	0.0149525	8.14598e-05	0.000340631	0.000582874	0.00124559	0.0155022	0.000835274	0.000519365	0.000465632	0.00160167	0.000611878	0.000133263	0.000358588	0.000130719	0.000354658	8.04671e-05	8.8348e-05	0.000315787	0.000205894	0.000745933	0.000146291	0.000153195	0.001412	0.0104799	0.00175295	0.000973151	0.0170996	0.0245777	0.000449865	0.00754631	0.000812521	0.000374719	0.00014326	0.000199861	0.000216258
k__Bacteria;p__Cyanobacteria;c__4C0d-2;o__YS2	0.00757775	0.0035237	0.000600366	0.00207032	0.00337402	0.0039366	0.00204564	0.000959561	0.00103567	0.00441785	0.00162349	0.00776961	0.0018162	0.0029906	8.29669e-05	0.00835981	0.0120513	0.00313546	0.00589111	0.00150958	0.00369448	0.00311619	0.00295677	0.00721715	0.002524	0.000963594	0.00391886	0.0112418	0.000660397	0.00510519	0.00383209	0.00210067	0.00202151	0.0130303	0.0101489	0.00540558	0.0105652	0	0.00249914	0.000424194	0.0122048	0.00132764	0.00302409	0.000478141	0.00308442	0.00184237	0.00582589	0.00211618	0.0165237
k__Bacteria;__;__;__	0.00215869	0.00191055	0.00805607	0.00746973	0.00844971	0.00265181	0.00273889	0.0037661	0.00354175	0.00154889	0.017642	0.00586595	0.00400079	0.00456297	0.0093476	0.00179211	0.00442821	0.00295457	0.00170779	0.00172247	0.00343747	0.00382104	0.0034612	0.00286563	0.00762935	0.00553554	0.00891348	0.0068366	0.00457386	0.00270906	0.00305905	0.00628827	0.00216189	0.00213028	0.00356584	0.0029107	0.002824	0.00868282	0.00672755	0.00467445	0.00500197	0.00229469	0.00429871	0.00311831	0.00392061	0.00151449	0.00284132	0.00397371	0.0035242
k__Archaea;p__Euryarchaeota;c__Methanobacteria;o__Methanobacteriales	0.00180635	0.00206375	0	0.00115938	0.00142296	0.00120257	0.00145468	0.00209949	0.000473085	0.00072164	0.000324699	0.000907562	0.00192757	0.000832434	0.000368742	0.000590583	0.0023022	0.00130644	0.0012691	0.000503193	0.00319653	0.00150245	0.00232816	0.0010324	0.00183563	0.000558679	0.000870857	0.00128105	0.00134525	0.000616914	0.00124792	0.000453085	0.0014319	0.000833294	0.000896033	0.000809743	0.00075212	0.00100259	0.000544836	0.000790165	0.000964665	0.00101622	0.000349895	0.00280648	0.00169604	0.000889958	0.000501409	0.000940524	0.000376449
k__Bacteria;p__Proteobacteria;c__Gammaproteobacteria;o__Aeromonadales	0.000347376	0.00411849	0.00027924	0.000248439	0.000484098	0.000267237	0.000988726	0.00113272	0.00226314	0.000985655	0.00115448	0.00137241	0.000719628	0.00101742	0.000322649	0.000142555	0.00406409	0.000452229	0.00220133	0.00534159	0.000305196	0.00029678	0.000411309	0.00129291	0.000363303	0.000902088	0.000179294	0.000222222	0.00056256	0.00192227	0.000154609	0.000480545	0.000196535	0.00161283	0.000128005	0.00017508	0.000106432	0.000378336	8.29099e-05	0.00111455	0.000407303	0.00116373	0.000287414	0.00033262	0.00132528	0.0029353	0.00200563	0.00302143	8.00955e-05
k__Bacteria;p__Proteobacteria;c__Alphaproteobacteria;o__Rhizobiales	0.0001985	0.00013518	0.00113092	0.00342846	0.0026112	0.000380298	0.000215929	0.000497818	0.00173891	0.000264015	0.00764846	0.00212502	0.00102804	0.000924927	0.00277478	0.000244379	0.00116285	0.000743666	0.00021935	0.00143217	0.000257007	0.000426621	0.000620843	0.000607862	0.00145321	0.0015684	0.00186978	0.000156863	0.000770463	0.00023246	0.000309218	0.0090617	8.42294e-05	0.000295685	0	0.000328274	0.000290914	0.00261052	0.000983075	0.000798483	0.00115045	0.000745773	0.000674798	0.000727605	0.000418093	0.000124906	0.000119383	0.000634853	0.000192229
k__Bacteria;p__GN02;c__BD1-5;o__	0.000253088	0.00206375	5.5848e-05	0.00235189	0.00321265	0.000781154	0.0204564	0.000122651	0.000242936	0.0141512	0.00389639	0.000132814	0.000711061	9.24927e-05	0.000977166	4.07299e-05	4.69836e-05	0	0.000125343	3.87072e-05	0.00218456	0.00489687	0.000349224	4.8243e-05	0.000248575	0.000266526	0.0085805	0.00219608	0.00304516	0	0.000828263	0	0.00343469	0	0	0.00233075	0	0	0	0.000698673	0.000100039	6.55625e-05	3.74888e-05	0.00097707	0.000575864	0.000109293	0	0.000129322	0.000112134
k__Bacteria;p__Proteobacteria;c__Epsilonproteobacteria;o__Campylobacterales	0.00113145	0.0074259	0.000991302	0.000811567	0.00460627	0.000729762	0.00636421	0.00220771	0.00425777	0.00117927	0.00115448	0.00451567	0.00227882	0.00104825	0.0173124	0.0011608	0.00153871	0.00292442	0.00541324	0.00590284	0.000722834	0.00115002	0.001102	0.00217093	0.00141497	0.00478721	0.000717176	0.00226144	0.00211572	0.00389818	0.000762002	0.00126315	0.000449224	0.00381702	0.00166406	0.00122556	0.00151134	0.00261052	0.00191877	0.00314403	0.00317267	0.00212259	0.000824753	0.00403301	0.00407049	0.000780665	0.00450074	0.00125795	0.00408487
k__Bacteria;p__Proteobacteria;c__Gammaproteobacteria;o__Pasteurellales	0.000927989	0.000802069	0.00090753	0.000944068	0.000924187	0.000390577	0.000375034	0	0	0.00133767	0.00147918	0.000796883	0.00017134	0.00443965	0.000359523	0.000315657	0.000540312	0.000562774	0.000195848	0.00143217	0.000465826	0.000723401	0.000162971	0.000511376	0.00154882	3.58785e-05	0.00212592	0.000326797	0.000880529	0	0.000508001	8.23791e-05	0.000832936	0.000181443	0.000292582	6.56549e-05	5.67638e-05	0.000151335	0	0.00104801	0.000207224	0.000204883	0.00128711	0.000353408	0.000173548	0.000405946	0.000226828	0.00125795	0.000376449
k__Bacteria;p__TM7;c__TM7-3;o__CW040	0.0001588	0.00179339	6.981e-05	0.000480315	0.000234714	0.000143897	0.000215929	0.000670971	0.000319652	0.000756842	0.000469009	0.000597662	0.000282711	0.00067828	0.00122607	0.000152737	0.000916181	9.04459e-05	0.000211516	0.000251597	0.000289133	0.00014839	0.00042683	0.000627159	0.00047803	0.000353659	0.000486655	0.000287582	0.000183444	0.000277164	0.000397566	0	0.000121665	0.00131042	0.000100575	0.000142252	0.000170291	0.000227002	7.10656e-05	0.00060718	0.000335846	0.000876898	0.000449865	0.00293121	0.000307653	0.000156133	0.000334272	0.000317427	8.00955e-05
k__Bacteria;p__Fibrobacteres;c__Fibrobacteria;o__Fibrobacterales	0.000292788	0.00194659	0.00062829	0.00038094	0.00117357	0.00030835	0.00184108	0.000454529	0.00058816	0.000932852	0.000469009	0.000309899	0.000968071	0.000493294	0.00116154	0.000132372	0.000528566	9.04459e-05	0.00103408	0.000445133	0.000449763	0.00192907	0.00122617	0.000221918	0.000975181	0	0.00174171	0.00239216	0.000476953	0.00178816	0.00112644	0.00116704	0.000842294	0.000389767	0.000420587	0.000186022	0.000319296	0.000681006	0.00285447	0.000856706	0.0012362	0.000614648	0.000974708	0.000831549	0.00249278	0.000827504	0.00102669	0.000834715	0.000160191
k__Bacteria;p__Elusimicrobia;c__Elusimicrobia;o__Elusimicrobiales	9.42877e-05	8.11081e-05	0	0	0.000293393	3.0835e-05	0	0	0.000166219	0.00052803	0	0.000531256	0	0.000832434	0	0.000325839	0.000434599	4.01982e-05	0.000485703	0	0	0	3.88027e-05	0.000771888	0.000114727	8.2008e-05	0.000179294	3.92157e-05	7.33774e-05	0.000581151	6.6261e-05	5.49194e-05	0.000131024	0.000624971	0.000594307	0.000164137	8.51456e-05	0	0.000142131	0	0	0	0.000137459	0.000769183	5.52199e-05	0	0.00113414	0.000599584	0.000200239
k__Bacteria;p__Actinobacteria;c__Actinobacteria;o__Bifidobacteriales	8.43626e-05	0.00027036	0.00020943	0.000198751	0.000264054	2.05567e-05	4.54587e-05	0.000115436	0.000626518	0.00089765	0.000793708	0.000287763	0.000642525	0.000585787	0.000479364	0	0.000140951	0.000140694	5.48374e-05	0	0	0.000185487	4.65632e-05	0.000308755	0.000267697	0.000369036	0.000870857	0	0.000354658	1.78816e-05	0.000353392	0.00134553	0.0150771	0.000201603	0	0.000186022	3.54773e-05	0.000491837	0.000296107	0.000141398	0.000328701	5.73672e-05	0.000249925	0.000311831	8.67741e-05	0.000124906	0	0	8.8105e-05
k__Bacteria;p__OD1;c__;o__	0.00025805	6.30841e-05	0.00375578	0.00208689	0.00105621	0.000205567	0.000386399	0.000202013	0.00126582	0.000457626	0.0040407	0.00110678	0.00125078	0.00138739	0.00259041	0.00012219	0.000563804	0.000261288	8.61731e-05	0.000212889	0.000401574	0.000723401	0.000488914	0.000569267	0.00174003	0.00130188	0.00284309	0	0.000684856	0.000169875	0.000198783	0.00141417	4.67941e-05	0.000450248	0.000292582	0.000612779	0.00029801	0.00312128	0.00097123	0.000715308	0.00117189	0.000376984	0.000624813	0.00106022	0.000402316	4.68399e-05	0.000131321	0.000387966	0.00035242
k__Bacteria;p__Verrucomicrobia;c__Verrucomicrobiae;o__Verrucomicrobiales	0	0.000126168	0.000237354	0.000182189	0.000278723	5.13917e-05	0	0	0.00350339	0.000140808	0	0	0	0	0.000755921	0.000112007	8.22214e-05	0	0	0.000638668	8.03148e-05	3.70975e-05	0	0	0.000114727	0.000932841	0	0	6.11479e-05	0	0	0.00470934	0	0	0	0	0	0.000397253	8.29099e-05	0	0.000107185	0	0	4.15774e-05	0	0	0	0	0
k__Bacteria;p__Tenericutes;c__Mollicutes;o__Anaeroplasmatales	0.0001191	0.00018024	0	0.000149063	0	7.19484e-05	0.000750068	0.0011255	0.000127861	0.000281616	0.000288621	0.000730476	0.000411216	0	0.000267338	0.000142555	0.000270156	0.000200991	0.00110458	0	9.63778e-05	0	0.000194014	0.000270161	0	0	0.000153681	0.000535948	0.000648167	0.000581151	0.000419653	9.6109e-05	6.55118e-05	0.000436807	0.000283439	4.37699e-05	0.000198673	3.78336e-05	0.00016582	0.000590545	5.00197e-05	0.000885094	0	0.000207887	0.000646861	0.000202973	0.00146841	8.22958e-05	0.000312372
k__Bacteria;p__Proteobacteria;c__Alphaproteobacteria;o__Sphingomonadales	0.000188575	2.7036e-05	0.00027924	0.000563128	0.000381411	0	0	0.000209228	0.000473085	0.000193611	0.000396854	0.000221356	0.000205608	0.00033914	0.000746702	5.09123e-05	0.000422853	0.000160793	7.05053e-05	0.000116122	8.03148e-05	0.000222585	0.000217295	7.71888e-05	0.000267697	0.000328032	0.000256134	0	0.000366887	1.78816e-05	5.52175e-05	0.000727682	4.67941e-05	9.40816e-05	7.31455e-05	0	4.96683e-05	9.45841e-05	0.00024873	0.000166351	0.000435886	0.000254055	0.000349895	0.000207887	4.73313e-05	0	0.000107445	0.000105809	0
k__Bacteria;p__TM7;c__TM7-3;__	0.00013895	0.0002253	0	0	0	4.11133e-05	0.000750068	0.000187583	0.000306866	0.000123207	0	8.85426e-05	5.9969e-05	0	0.000138278	0.000295292	0	0.000160793	5.48374e-05	0	9.63778e-05	0	3.10422e-05	0	0	0.000276777	0.000230521	0	0.000880529	0.000125171	0	0	0.000140382	0.000201603	0.000173721	0.000120367	0.000134814	0	0.000118443	0	0	0.000344203	0.000374888	0	0.000173548	0	0	0	0.000112134
k__Archaea;p__Euryarchaeota;c__Thermoplasmata;o__E2	0.000228275	0.000207276	9.7734e-05	0	5.86786e-05	0.000411133	0.000193199	0.000223657	0	0.000123207	0	6.64069e-05	5.9969e-05	0	2.76556e-05	0.000193467	0.000117459	0.000130644	0.000227184	0	0.000192756	0.00029678	0.000294901	0.000192972	0.000554515	4.1004e-05	0	0.000797386	0.000207903	0.00033975	0.00040861	0	0.000168459	0.000470408	0.00045716	7.65973e-05	0.000149005	5.67505e-05	0.000177664	0.000116445	0.000171496	0.000221273	9.997e-05	0	0.000220879	4.68399e-05	0.000238766	5.87827e-05	0.000488582
k__Bacteria;p__Proteobacteria;c__Betaproteobacteria;o__Tremblayales	0.000203463	9.91321e-05	0	0	0	0	3.4094e-05	0.000101006	0	0	0	0.0019258	3.4268e-05	0	0	0.000437846	0	0.000180892	7.83392e-05	0	0	9.27437e-05	0	0	9.5606e-05	0	0	0	0.000269051	0	0	0.000178488	0	6.0481e-05	0.000877746	0	0.000681165	0	0	7.48578e-05	8.5748e-05	9.83437e-05	0	0	0	0	0	4.70262e-05	0.000328391
k__Bacteria;p__Lentisphaerae;c__[Lentisphaeria];o__Victivallales	8.93251e-05	0.000306408	0.00020943	9.93756e-05	0.000146696	0	0.000477316	0.000180369	0.00029408	0	0	0.000132814	0	9.24927e-05	0.000175152	0.000183284	0.000328886	0.000100495	0.000195848	0.0016257	0.000530078	0.00044517	0.000217295	3.85944e-05	0.000439787	0.00101485	0.000230521	0.000810458	0.000207903	0.000143053	0.000353392	0.000370706	0	0.000201603	0.000182864	0	5.67638e-05	0.000170251	3.55328e-05	2.49526e-05	0.000185787	0.000417961	0	0.000436563	0.000552199	6.24532e-05	0.000191013	8.22958e-05	0
k__Bacteria;p__TM7;c__TM7-3;o__I025	1.48875e-05	9.01201e-05	0	0	0	0	4.54587e-05	0	0	0	0	0.00015495	3.4268e-05	0	2.76556e-05	0.00016292	0	0	0	0	0	0	0	0	0	3.0753e-05	0.000179294	0	0	4.47039e-05	4.4174e-05	0.000466815	0.00288252	0	0	0	0	5.67505e-05	0	0	0	0	0	0	0	0	0	0	0
k__Bacteria;p__Proteobacteria;c__Alphaproteobacteria;o__RF32	0	5.40721e-05	0.000195468	0	0.000220045	0	0	6.49327e-05	0	0	0	0	0	0	0.000110623	0	0	0	0	0	0	0	0	0	0	0.000835456	0	0	0	0	0	0.00134553	0	0	0	0	0	0.000548588	0	0	0	0	0	0.000124732	0	0	0	0	0
k__Bacteria;p__Synergistetes;c__Synergistia;o__Synergistales	9.92502e-06	0.000450601	0.000474708	0	8.80178e-05	0.000102783	4.54587e-05	0	0.000140647	5.2803e-05	0	0	0.000111371	0.000369971	0.00215714	0	0.000187935	0.000130644	3.91696e-05	0.000154829	0	0	5.43238e-05	5.78916e-05	0.000133848	0.00610447	0	0	7.33774e-05	6.25855e-05	3.31305e-05	0.000823791	8.42294e-05	4.03207e-05	0	0	0	0.00143768	9.47542e-05	0.000108128	0.00026439	0.000204883	3.74888e-05	0.0042409	0	0	0	0.000164592	0
k__Bacteria;p__[Thermi];c__Deinococci;o__Deinococcales	0.00025805	0.00018024	8.3772e-05	3.31252e-05	0.000117357	8.22267e-05	0	7.93622e-05	5.11444e-05	0.000105606	0	0	0.000119938	0	0.000165934	0.000152737	0.000129205	0	5.48374e-05	0.000232243	0.000112441	0	3.88027e-05	0.000115783	0	1.53765e-05	0	3.92157e-05	0.000134525	0.000125171	0	8.23791e-05	0.000102947	3.36006e-05	4.5716e-05	0	0.000127718	7.56673e-05	0	7.48578e-05	4.2874e-05	4.09766e-05	0.000162451	8.31549e-05	4.73313e-05	0	3.58149e-05	0	5.60668e-05
k__Bacteria;p__Verrucomicrobia;c__Opitutae;o__[Cerasicoccales]	8.93251e-05	0.00156809	0	0	5.86786e-05	0.00012334	0.000125011	0.00015151	0.000319652	0	0	0	1.7134e-05	0	0	2.03649e-05	0.000176189	0.000301486	2.35018e-05	0.000329011	3.21259e-05	0.000278231	1.55211e-05	7.71888e-05	0.000191212	0.000384412	0	9.15033e-05	6.11479e-05	0.000205638	6.6261e-05	0.00190845	0	2.01603e-05	0.000100575	5.47124e-05	7.09547e-05	0	5.92214e-05	0.000199621	9.28936e-05	0	0.000112466	0.000124732	0.000283988	0	4.77532e-05	0	0.00018422
k__Bacteria;p__Proteobacteria;c__Gammaproteobacteria;o__Pseudomonadales	0.000327526	0.000198264	0.00395124	0.00114282	0.000249384	0.000503639	0.000829621	0.000692616	0	0.00112646	0.000216466	0.000221356	0.000376948	0.00326807	0.00165934	0.000600766	9.39673e-05	0.000130644	6.26714e-05	5.80608e-05	0.000497952	0.000612109	0.000271619	5.78916e-05	0.000401545	5.63805e-05	0.00222837	0.00048366	0.00057479	0.000321868	0.00062948	0.000713952	0.00183433	7.39213e-05	0.000365728	7.65973e-05	0.00021996	0.000208085	0.000142131	0.00067372	0.000228661	0.000131125	0.0023493	0.000374197	7.0997e-05	0.000749438	0.000191013	8.22958e-05	0.00088906
k__Bacteria;p__SR1;c__;o__	0.00013895	0	0.000307164	4.96878e-05	0	0	0.00159105	0	0.000153433	3.5202e-05	0	8.85426e-05	0.000145639	0	0.000147497	0	0	0	4.70035e-05	0	0	0	0	0	0.000114727	7.68825e-05	0	0	0	0	5.52175e-05	0	3.74353e-05	0	0	0	2.83819e-05	0	0	0.000232891	5.71653e-05	7.37578e-05	0	0.000498929	0.000252434	0	2.38766e-05	0	0
k__Bacteria;p__Proteobacteria;c__Alphaproteobacteria;o__Rhodobacterales	7.94001e-05	0.000198264	0.00027924	0.000165626	0.000352071	0	0.000386399	0.000144295	0.000319652	0.00017601	0.000721553	0.00015495	5.9969e-05	0	0.000580768	0.000183284	0.000140951	0.00043213	0	0	0.000257007	0	0.000131929	5.78916e-05	0	0.000164016	0.000153681	9.15033e-05	0.000538101	0.000268224	8.8348e-05	0.000137299	8.42294e-05	0.000154563	8.22887e-05	0.000186022	0.0001561	0	0	0	9.28936e-05	0.000147516	0.000249925	0	7.0997e-05	0	0	3.52696e-05	9.61146e-05
k__Bacteria;p__Bacteroidetes;__;__	2.9775e-05	6.30841e-05	0	0	0	2.05567e-05	0.000136376	0	0	0	0	0	0	0.000647449	0	2.03649e-05	2.34918e-05	0	0	0.000348365	0	0.000111292	1.55211e-05	3.85944e-05	3.82424e-05	0.00071757	0	2.61438e-05	2.44591e-05	1.78816e-05	0	0	0	0	0	0	0	0	0	5.82227e-05	7.86023e-05	0	0	0.000124732	3.94428e-05	0	0	0	3.20382e-05
k__Bacteria;p__Proteobacteria;c__Alphaproteobacteria;o__Caulobacterales	0.000114138	0	0	0	8.80178e-05	0	5.68233e-05	2.8859e-05	0.000204577	0	0	0	0	0	0.000147497	0	0	0.000391932	0	0	4.81889e-05	7.4195e-05	0	5.78916e-05	0	0.000384412	0	0	0.000146755	0	0	2.74597e-05	0	2.68805e-05	0	4.37699e-05	0	0.000170251	0	0	0	7.37578e-05	0	0	0	0	0	0	0
k__Bacteria;p__Proteobacteria;c__Alphaproteobacteria;o__Rhodospirillales	2.48125e-05	0	2.7924e-05	0	0	0	0	0	0.000306866	5.2803e-05	0	0	0	0	0	0	0	0	0	0	0	0	0	0	0	0	0	0	0	0	0	0	0	0	0	0	4.25728e-05	0.000302669	9.47542e-05	0	0	0	0	0.000498929	0	0	0	0	0
k__Bacteria;p__WPS-2;c__;o__	2.9775e-05	0	0.000321126	0	0	0	0	7.21475e-05	0.000421941	0	0	0	0	0	0	0	0	0	0	0	0	5.56462e-05	0	0	0	0.000117886	0	0	0	0	0	0	0	0	0	0	0	0	0	0	0	0	0	0.000124732	0	0	0	0	0
k__Bacteria;p__Proteobacteria;c__Alphaproteobacteria;__	0	0	0	0	0.000146696	0	0	0	0	0.000334419	0	0	8.567e-05	0	0.000101404	2.03649e-05	8.22214e-05	0.000150743	0	0.000174182	0	0.000204036	6.20843e-05	0	0	7.68825e-05	0.000256134	0	0	0	0	0	1.87177e-05	0	0	0	0	0	5.92214e-05	0	0	0	0	0	0	0.000109293	9.55064e-05	5.87827e-05	0
k__Bacteria;p__Bacteroidetes;c__Sphingobacteriia;o__Sphingobacteriales	0.000530988	8.11081e-05	0.000335088	0.000115938	0.000381411	8.22267e-05	0.000306846	0.00013708	0.000102289	0	0.000144311	0.00015495	0	0	0.000516238	0.000672043	8.22214e-05	0.000683369	5.48374e-05	9.6768e-05	3.21259e-05	3.70975e-05	3.88027e-05	0	0.000497151	6.66315e-05	7.68403e-05	6.53595e-05	0.00144309	0.000134112	3.31305e-05	0	0	5.37609e-05	0.000128005	0	0.000134814	0	4.73771e-05	8.31753e-05	7.14566e-05	9.01484e-05	0.000112466	0	0.00011044	6.24532e-05	0	0	0.000120143
k__Bacteria;p__;c__;o__	9.92502e-06	0	0.000321126	0.000248439	8.80178e-05	0	3.4094e-05	1.44295e-05	0	0	0.000144311	0.000177085	0.000137072	0	0.000212027	0.000101825	0.000117459	4.01982e-05	0	0.000116122	4.81889e-05	0	0.000116408	0	0.000133848	0.000133263	0.000204908	0	0	0	0	0.000508005	0	2.01603e-05	0	7.65973e-05	0	5.67505e-05	0.000213197	0.000108128	9.28936e-05	2.45859e-05	0.000124963	4.15774e-05	0	0	4.77532e-05	0	0
k__Bacteria;p__Chloroflexi;c__Thermomicrobia;o__JG30-KF-CM45	0	4.50601e-05	0	0	0.000234714	0.000113062	0	2.8859e-05	0	0	0	0	0	0	0	9.16422e-05	0	3.01486e-05	7.83392e-05	0	0.000128504	0	3.88027e-05	6.75402e-05	9.5606e-05	0	0	0	0.000220132	8.94079e-05	0	0	8.42294e-05	0	4.5716e-05	0	7.09547e-05	0	5.92214e-05	0	0	0	0	0	8.67741e-05	0	0	0	8.00955e-05
k__Bacteria;p__TM7;c__TM7-3;o__EW055	0	0	0.00013962	0	0	0	0	0	0	0	0	0	0	0	0	4.07299e-05	0.000105713	0	0.000109675	0	0	0	0	0.000231566	0	0	0	0	0	0	0	0	0	8.73615e-05	2.74296e-05	0	0	0	0	0	0	0	0	0	0	0	0.000286519	0	0
k__Bacteria;p__Firmicutes;c__Bacilli;o__Lactobacillales	1.48875e-05	0.000126168	0.000823758	4.96878e-05	7.33482e-05	0.00012334	0.00034094	7.93622e-05	0	7.04039e-05	0	6.64069e-05	0.000111371	0.000493294	5.53113e-05	3.05474e-05	5.87296e-05	3.01486e-05	3.13357e-05	3.87072e-05	3.21259e-05	5.56462e-05	2.32816e-05	4.8243e-05	0	7.68825e-05	5.12269e-05	0	8.5607e-05	2.68224e-05	4.4174e-05	0.000233407	4.67941e-05	4.70408e-05	0	0	1.41909e-05	0.000264836	9.47542e-05	5.82227e-05	0	1.63906e-05	0	0.000852338	3.94428e-05	0.000109293	0	0	1.60191e-05
k__Bacteria;p__OD1;__;__	4.46626e-05	2.7036e-05	0.000223392	0.000364377	0.000220045	0	0	0	6.39304e-05	8.80049e-05	0.000396854	6.64069e-05	0.000102804	0	0.000451709	4.07299e-05	3.52377e-05	0	0	0	4.81889e-05	0	0	0.000115783	0.00015297	0.000328032	0.000461042	2.61438e-05	3.66887e-05	0	0	8.23791e-05	5.6153e-05	2.01603e-05	5.48591e-05	0	0	0.000208085	4.73771e-05	0.000124763	2.85827e-05	4.91719e-05	9.997e-05	0	3.15542e-05	0	0	2.35131e-05	5.60668e-05
k__Bacteria;p__TM7;c__TM7-3;o__	0.0002779	0	0	6.62504e-05	0.00041075	0	0.000590963	3.60737e-05	0.000127861	0	0	0	0	0	0.000294993	5.09123e-05	8.22214e-05	0	0	0	0	9.27437e-05	0	0.000164026	0	0.000374161	0.000204908	0	0	0	4.4174e-05	0	0	0	0	6.56549e-05	4.25728e-05	0	0	0.000166351	0.000135768	0.000147516	0	0.000207887	6.31084e-05	0	7.16298e-05	9.40524e-05	0
k__Bacteria;p__Proteobacteria;c__Deltaproteobacteria;o__GMD14H09	1.985e-05	0	0	0	7.33482e-05	0	4.54587e-05	0	0	0	0	0	0	0	0	0	0	0	0	0	0	0	0	0	0	0	0	0	0	0	0	0.000713952	0	0	0	0	0	0	0	7.48578e-05	0	0.000106539	0	0	0	0	0	0	0
k__Bacteria;p__Proteobacteria;c__Betaproteobacteria;o__Neisseriales	1.985e-05	0	0.000335088	4.96878e-05	0.000117357	0.00018501	0.00017047	0	0	0	0	0	1.7134e-05	0	0.000156715	0	0	0	0	0.000677376	0	0	0	0	0	0	5.12269e-05	3.92157e-05	0	0	0	0.000631573	0	0	0	2.1885e-05	0	0.000340503	3.55328e-05	0	0	0	0	0.000519718	0	0	0	0	0
k__Bacteria;p__Bacteroidetes;c__Cytophagia;o__Cytophagales	0.000203463	0	0	0	0	0	0.000352305	0	0	3.5202e-05	0	0	0	0.000215816	0	4.07299e-05	5.87296e-05	0.000160793	0	0	0	0	0	3.85944e-05	0	0.00010251	0	0	8.5607e-05	0	0	5.49194e-05	1.87177e-05	0	6.40023e-05	0	0	0	4.73771e-05	5.82227e-05	0	0	0	0	0	4.68399e-05	0	0	0
k__Bacteria;p__Proteobacteria;c__Gammaproteobacteria;__	6.45126e-05	4.50601e-05	0	0	0.000146696	2.05567e-05	2.27293e-05	2.16442e-05	0	0	0	6.64069e-05	0.000299845	0.000215816	6.45298e-05	0	0	7.03468e-05	0	0	3.21259e-05	0	2.32816e-05	0	7.64848e-05	0.000199894	0	0	8.5607e-05	4.47039e-05	0	0	6.55118e-05	8.73615e-05	6.40023e-05	0	1.41909e-05	5.67505e-05	0	0	0	3.27812e-05	0	0	2.36657e-05	0	8.35681e-05	0	3.20382e-05
k__Bacteria;p__Cyanobacteria;c__Chloroplast;o__Chlorophyta	0	0	0	0	0	0	0	0	0	0	0	0	0	0	0.000322649	0	0	0	0	0	0	0	0	0	0	0	0	0	0	0	0	0	0	0	0	0	0	0	0	0	0	0	0	0	0	0	0	0	0
k__Bacteria;p__Verrucomicrobia;c__Opitutae;o__HA64	0	0	0	0	0	0	0	0	0	0	0	0	0.000197041	0	6.45298e-05	0	0	0	0	0	0	0	0	0	0	0	0	0	0	0	0	0	0	0	0	0	0	0	0	0	0	0	0	0	4.73313e-05	0	0	0	0
Unassigned;__;__;__	9.92502e-06	0	0	0.000182189	0	0	0	0	0	0	0	0	0	0	1.84371e-05	0	0	0	0	9.6768e-05	0	0	0	0	0	4.61295e-05	0	0	0	0	0	0	0	0	0	0	0	0	0	0	0	0	0	0	0	0	0	0	0
k__Bacteria;p__Proteobacteria;__;__	2.48125e-05	1.8024e-05	0	3.31252e-05	0.000381411	2.05567e-05	5.68233e-05	2.8859e-05	2.55722e-05	0	0.000216466	0	0	0	0	0	0	0	0	0	9.63778e-05	0	3.10422e-05	1.92972e-05	5.73636e-05	5.63805e-05	0	2.61438e-05	2.44591e-05	0.000205638	2.2087e-05	0	0	0	0	0	1.41909e-05	0.000113501	9.47542e-05	0	7.86023e-05	0.00012293	2.49925e-05	2.07887e-05	0	0	0	0.000105809	0
k__Bacteria;p__Cyanobacteria;c__Chloroplast;__	0	0	0	0	0	0	0	0	0	0	0	0	0	0	0.000175152	0	0	0	0	0	0	0	0	0	0	0	0	0	0	0	0	0	0	0	0	0	0	0	0	0	0	0	0	0	0	0	0	0	0
k__Bacteria;p__Actinobacteria;c__Nitriliruptoria;o__Euzebyales	0	1.8024e-05	0	0	0	3.0835e-05	0	0	0	0	0	0	0	0	0	0	3.52377e-05	0	0	0	0	0	0	0	0	0	0	0	0	0	0	0	0	0	0	0	0	0.000170251	0	0	0	0	0	0	0	0	0	0	0
k__Bacteria;p__Proteobacteria;c__TA18;o__PHOS-HD29	0	0	2.7924e-05	0	0	0	0	0	5.11444e-05	0	0	0	0	0	0	0	0	0	0	0.000174182	0	0	0	0	0	0	0	0	0	0	0	0	0	0	0	0	0	0	0	0	2.85827e-05	0	0	0	0	0	0	0	0
k__Bacteria;p__Tenericutes;c__Mollicutes;o__Mycoplasmatales	9.92502e-06	2.7036e-05	4.1886e-05	6.62504e-05	0.000132027	3.0835e-05	0	2.16442e-05	0	0	7.21553e-05	4.42713e-05	3.4268e-05	0	0	0	0.000187935	0.000170842	3.13357e-05	0	0.000144567	3.70975e-05	4.65632e-05	0	0	5.1255e-05	0	0	0	0	0	9.6109e-05	0	1.34402e-05	0	0	3.54773e-05	0	0	9.14928e-05	2.85827e-05	4.91719e-05	0	0	0.000102551	0	7.16298e-05	0	0
k__Bacteria;p__Firmicutes;c__Clostridia;__	0	0	0	0	0	0	0	0	0	0	0	0	0	0	0.000156715	0	0	0	2.35018e-05	0	0	0	0	0	0	0	0	0	0	0	0	0	0	0	0	0	0	3.78336e-05	0	0	2.1437e-05	0	0	0	0	0	0	0	0
k__Bacteria;p__Actinobacteria;c__Actinobacteria;__	0	0	0	0	0	0	0	0	0	0	0	0.000132814	0	0	0	0	0	0	0	0	0	0	0	0	0	0	0	0	7.33774e-05	0	0	0	0	0	0	0	0	0	0	0	0	0	0.000212436	0	0	0	0	0	0
k__Bacteria;p__Firmicutes;c__Bacilli;__	0	0	0	0	0	0	3.4094e-05	0	0	0	0	0	0	0	0	0	0	0	3.91696e-05	0	4.81889e-05	0	0	7.71888e-05	0	0	0	0	0	0	0	0	0	0	0	0	0	0	0	0	0	0	0.00019994	4.15774e-05	0	0	0	0	0
k__Bacteria;p__Planctomycetes;c__Planctomycetia;o__Planctomycetales	0	0	0	0	0	0	0	0	0	0	0.000469009	0.000309899	0	0	0	0	0	0	0	0	0	0	0	0	0	0	0	0	0	0	0	0	0	0	0	0	0	0	0	0	0	0	0	0	0	0	0	0	0
k__Bacteria;p__OD1;c__ABY1;o__	0	0	0	0	0	0	0.000136376	0	0	0	0	0	0	0	0	8.14598e-05	0	0	0	0	0	0	0	0	0	0	0	0	0	0	0	0	0	0	0	0	0	0	0	0	0	0	0	0	0	0	0	0	0
k__Bacteria;p__Actinobacteria;c__Nitriliruptoria;o__Nitriliruptorales	0	0	0	0	0	0	0	0	0	0	0	0	0	0	0	0	0	0	0	0	0	0	0	0	0	0	0	0	0	0	0	0.000164758	0	0	0	0	0	0	0	0	0	0	0	0	0	0	0	0	0
k__Bacteria;p__Cyanobacteria;c__Chloroplast;o__	0	0	0	0	0	0	0	0	0	0	0	0	0	0	0	0	0	0	0	0	0	0	0	0	0	0	0	0	0	0	0	0	0	0	0	0	0	0	0	0	8.5748e-05	0	0	0	0	0	0	0	0
k__Bacteria;p__Tenericutes;c__Mollicutes;o__Acholeplasmatales	3.97001e-05	0	0	0	0	0	0.000102282	2.8859e-05	0	0	0.000180388	0	2.5701e-05	0	0	0	0	0.000150743	0	0	0	0	0	0	0	0	0	0	0	0	0	0	0	0	0	3.28274e-05	0	0	0	0	0	4.91719e-05	0	0	0	0	0	0	0
k__Bacteria;p__Proteobacteria;c__Deltaproteobacteria;__	0	0	0	0	0	0	0	0	0	0	0	0	0	0	0	0	0	0	2.35018e-05	0	0	0	6.20843e-05	0	0	0	0	0	0	0	0	0	0	0	0	0	0	0	0	0	0	0	0	0	0	0	0	0	0
k__Archaea;p__Euryarchaeota;c__Methanomicrobia;o__Methanosarcinales	4.46626e-05	0	0	0	0	0	0	0	0	0	0	0	0	0	0	0	0	0	0	0	0	0	0	0	0	0	0	0	0	0	0	0	0	0	0	0	0	0	0	0	0	0	0	0	0	0	0	0	0
k__Bacteria;p__Proteobacteria;c__Betaproteobacteria;o__Burkholderiales	1.48875e-05	0	0	0	0	0	0	1.44295e-05	0	0	0	4.42713e-05	2.5701e-05	0	0	0	0	7.03468e-05	0	0	0	5.56462e-05	1.55211e-05	0	0	4.61295e-05	0	0	0	1.78816e-05	0	0	0	0	0	0	0	5.67505e-05	0	0	0	0	0	4.15774e-05	0	0	0	0	2.40286e-05
k__Bacteria;p__Planctomycetes;c__Planctomycetia;o__Gemmatales	0	0	0	0	0	0	0	0	0	0	0	0	0	0	0	0	0	0	0	0	0	0	0	0	0	0	0	0	0.000110066	0	0	0	0	0	0	0	0	0	0	0	0	0	0	0	0	0	0	0	0
k__Bacteria;p__Acidobacteria;c__[Chloracidobacteria];o__RB41	0	0	0.000111696	0	0	0	0	0	0	0	0	0	0	0	5.53113e-05	0	0	0	0	0	0	0	0	0	0	0	0	0	0	0	0	0	0	0	0	0	0	0	0	0	0	0	0	0	0	0	0	0	0
k__Bacteria;p__Firmicutes;__;__	1.985e-05	5.40721e-05	0	0	0	0	9.09174e-05	2.16442e-05	8.95026e-05	0	0	0	4.2835e-05	0	0	5.09123e-05	0	3.01486e-05	0	0	0	0	4.65632e-05	0	0	0	0	2.61438e-05	0	0	0	0	0	0	0	2.1885e-05	0	3.78336e-05	0	0	2.1437e-05	0	0	0	3.94428e-05	0	3.58149e-05	0	9.61146e-05
k__Bacteria;p__Chloroflexi;c__Chloroflexi;o__Herpetosiphonales	0	0	9.7734e-05	0	0	0	0	0	0	0	0	0	0	0	0	0	0	0	0	0	0	0	0	0	0	0	0	0	0	0	0	0	0	0	0	0	0	0	0	0	0	0	0	0	0	0	0	0	0
k__Bacteria;p__Fibrobacteres;c__Fibrobacteria;o__258ds10	0	0	0	0	0	0	0	0	0	0	0	0	0	0	0	7.12773e-05	0	0	0	0	0	0	0	0	0	0	0	0	0	0	0	0	0	0	0	0	0	0	0	0	0	0	0	0	0	0	0	0	0
k__Bacteria;p__Bacteroidetes;c__VC2_1_Bac22;o__	0	0	0	0	0	0	0	0	0	0	0	0	0	0	0	0	0	0	0	0	0	0	0	0	0	0	0	0	0	0	0	0	0	0	0	0	3.54773e-05	0	0	0	0	0	0	0	0	0	0	0	0
k__Bacteria;p__Thermotogae;c__Thermotogae;o__Thermotogales	0	0	0	0	0	0	0	0	0	0	0	0	0	0	0	0	0	0	0	0	0	0	0	0	0	0	0	0	0	0	0	0	0	0	0	0	0	0	0	0	0	0	0	0	0	0	0	0	0
k__Bacteria;p__Planctomycetes;c__Phycisphaerae;o__WD2101	0	0	0	0	0	0	0	0	0	0	0	0	0	0	0	0	0	0	0	0	0	0	0	0	0.000114727	0	0	0	0	0	0	0	0	0	0	0	0	0	0	0	0	0	0	0	0	0	0	0	0
k__Bacteria;p__Proteobacteria;c__Gammaproteobacteria;o__Xanthomonadales	2.48125e-05	0	0	0	0	0	0	0	0	0	0	0	0	0	0	0	0	0	0	0	0	0	0	0	0	0	0	0	0	0	0	0	0	0	0	0	0	0	0	0	0	0	0	0	0	0	0	0	0
k__Bacteria;p__Firmicutes;c__Bacilli;o__Bacillales	6.45126e-05	4.50601e-05	0	4.96878e-05	0	3.0835e-05	0	4.32885e-05	0	7.04039e-05	0	4.42713e-05	0	0	0.000119841	0	0	0	0	0	0	0	1.55211e-05	0	0	0	0	2.61438e-05	2.44591e-05	4.47039e-05	0	0	0	0	0	0.000120367	0	0	0	0	0	3.27812e-05	0	0	1.57771e-05	0	0	0	0
k__Bacteria;p__Actinobacteria;c__Acidimicrobiia;o__Acidimicrobiales	0	0	0	0	4.40089e-05	0	5.68233e-05	0	0	0	0	0	0	0	0	0	0	0	0	0	0	0	0	0	0	0	0	0	0	0	0	0	0	0	0	0	0	0	0	0	0	0	0	0	0	0	0	4.70262e-05	0
k__Bacteria;p__Spirochaetes;c__Spirochaetes;o__Spirochaetales	0	5.40721e-05	0	0	0	0	0	0	0	0	0	0	0	0	0	0	0	0	0	0	0	0	1.55211e-05	0	3.82424e-05	0	0	0	0	0	0	0	0	0	0	0	1.41909e-05	0	3.55328e-05	0	0	0	0	0	0	0	0	0	0
k__Bacteria;p__Proteobacteria;c__Gammaproteobacteria;o__Enterobacteriales	0	0	0	0	0	0	0	0	0	0	0	0	0	0	0	0	0	0	0	5.80608e-05	0	0	0	0	0	3.58785e-05	0	0	0	0	0	0	0	0	0	0	0	0	0	0	0	0	0	0	0	0	0	0	0
k__Bacteria;p__Cyanobacteria;c__Chloroplast;o__Stramenopiles	0	0	0	0	0	0	0	0	0	0	0	0	0	0	0	0	0	0	0	0	0	0	0	0	0	0	0	0	0	0	0	0	0	0	0	0	3.54773e-05	0	0	0	0	0	0	0	0	0	0	0	0
k__Bacteria;p__Tenericutes;c__RF3;o__ML615J-28	0	0	0	0	0	0	2.27293e-05	0	0	0	0	0	0	0	0	0	0	0	0	0	0	0	0	0	0	0	0	0	0	0	0	0	0	0	0	0	0	0	0	0	3.57283e-05	0	0	0	0	0	0	0	0
k__Bacteria;p__Proteobacteria;c__Deltaproteobacteria;o__Desulfovibrionales	9.92502e-06	3.60481e-05	0	0	0	0	0	0	0	0	0	0	0	0	0	2.03649e-05	2.34918e-05	0	2.35018e-05	0	0	0	1.55211e-05	0	0	1.0251e-05	0	0	0	0	0	0	0	0	0	2.1885e-05	0	0	0	0	2.1437e-05	0	0	0	0	0	0	0	0
k__Bacteria;p__Firmicutes;c__Clostridia;o__	0	0	0	0	0	0	0	0	0	0	0	0	0	0	0	0	0	4.01982e-05	0	0	0	0	0	0	0	0	0	0	0	0	0	0	0	0	0	0	0	0	0	0	0	0	0	0	0	0	0	0	0
k__Bacteria;p__Verrucomicrobia;c__Verruco-5;o__WCHB1-41	0	0	0	0	0	0	0	0	0	0	0	0	0	0	0	0	0	0	3.13357e-05	0	0	0	0	0	0	0	0	0	0	0	0	0	0	0	0	0	0	0	0	0	0	0	0	0	0	0	2.38766e-05	0	0
k__Bacteria;p__Firmicutes;c__Bacilli;o__Turicibacterales	0	0	0	0	0	0	0	0	0	0	0	0	0	0	0	0	0	0	0	0	6.42519e-05	0	0	0	0	0	0	0	0	0	0	0	0	0	0	0	0	0	0	0	0	0	0	0	0	0	0	0	0
k__Bacteria;p__Planctomycetes;c__Planctomycetia;o__Pirellulales	0	0	0	0	0	0	0	0	0	0	0	0	0	0	0	0	0	0	0	0	0	7.4195e-05	0	0	0	0	0	0	3.66887e-05	0	0	0	0	0	0	0	0	0	0	0	0	0	0	0	0	0	0	0	0
k__Bacteria;p__Proteobacteria;c__Gammaproteobacteria;o__Legionellales	0	0	0	0	0	0	0	0	0	0	0	0	0	0	0	0	0	0	0	0	0	0	0	0	0	0	0	0	0	0	0	0	0	0	0	0	0	0	0	0	0	0	0	8.31549e-05	0	0	0	0	0
k__Bacteria;p__Spirochaetes;c__[Brachyspirae];o__[Brachyspirales]	0	0	0	0	0	0	0	0	0	0	0	0	0	0	0	0	0	0	0	0	0	0	0	0	0	0	0	0	0	0	0	0	0	2.01603e-05	0	0	0	0	0	0	0	0	0	0	0	0	4.77532e-05	0	0
k__Bacteria;p__Tenericutes;c__Mollicutes;o__RF39	0	2.7036e-05	0	0	0	0	0	0	0	0	0	4.42713e-05	0	0	0	0	0	0	0	0	0	0	0	0	0	0	0	0	0	0	0	0	1.87177e-05	0	0	0	0	0	0	0	0	0	0	0	0	0	0	0	0
k__Bacteria;p__OD1;c__ZB2;o__	0	0	0	0	0	0	0	0	0	0	0	0	0	0	2.76556e-05	0	0	0	0	0	0	0	0	0	0	0	0	0	0	0	0	0	0	0	0	0	0	0	2.36885e-05	0	0	0	0	0	0	0	0	0	2.40286e-05
k__Bacteria;p__[Thermi];c__Deinococci;o__Thermales	0	0	0	0	0	0	0	0	0	0	0	0	0	0	0	0	0	0	0	5.80608e-05	0	0	0	0	0	0	0	0	0	0	0	0	0	0	0	0	0	0	0	0	0	0	0	0	0	0	0	0	0
k__Bacteria;p__Spirochaetes;c__Spirochaetes;o__Sphaerochaetales	0	0	0	0	0	0	0	0	0	0	0	0	0	0	0	0	0	0	0	0	4.81889e-05	0	1.55211e-05	0	0	0	0	0	0	0	0	0	0	0	0	0	0	0	0	0	0	1.63906e-05	0	0	0	0	0	0	0
k__Bacteria;p__Proteobacteria;c__Deltaproteobacteria;o__Bdellovibrionales	0	0	0	0	0	0	2.27293e-05	0	0	0	0	0	0	0	0	0	0	0	0	0	0	0	0	0	0	0	0	0	0	0	0	0	0	0	0	0	0	0	0	0	0	0	0	0	0	0	0	0	0
k__Bacteria;p__Actinobacteria;c__Thermoleophilia;o__Gaiellales	0	0	0	0	0	0	2.27293e-05	0	0	0	0	0	0	0	0	0	0	0	0	0	0	0	0	0	0	0	0	0	0	0	0	0	0	0	0	0	0	0	0	0	0	0	0	0	0	0	0	0	0
k__Bacteria;p__Planctomycetes;c__Phycisphaerae;o__Phycisphaerales	0	0	0	0	0	0	0	0	0	0	0	4.42713e-05	0	0	0	0	0	0	0	0	0	0	0	0	0	0	0	0	0	0	0	0	0	0	0	0	0	0	0	0	0	0	0	0	0	0	0	0	0
k__Bacteria;p__Chloroflexi;c__Anaerolineae;o__Anaerolineales	0	0	0	0	0	0	0	0	0	0	0	0	0	0	0	0	0	0	0	0	0	0	0	0	0	0	0	0	2.44591e-05	0	0	0	0	0	0	0	0	0	0	0	0	0	0	0	0	0	0	0	0
[truncated: 11 more columns]

## Sheet: Correa-Fiz, F 2016
Study	Type of sample	Sequencing technique and 16S rRNA gene region	Number of animals	Age of animals	Data availability (BioProject ID)
Correa-Fiz F, et al. 2016	Nasal swab	Illumina MiSeq (V3V5	38	3-4 weeks	PRJNA305822
#OTU ID	GM1	GM10	GM2	GM3	GM4	GM5	GM6	GM7	GM8	GM9	PRAT11	PRAT6	PRAT7	PRAT8	PRAT9	VL1	VL3	VL5	VL7	VL9	LG1	LG3	LG5	LG7	LG9	GW-10	GW-3	GW-4	GW-5	GW-6	GW-7	GW-8	GW-9	KD1	KD3	KD5	KD7	KD9
k__Bacteria;p__Firmicutes;c__Clostridia;o__Clostridiales	0.0826979	0.102472	0.0313215	0.307981	0.160537	0.128464	0.126877	0.129164	0.276164	0.279534	0.346573	0.164181	0.342125	0.130066	0.177064	0.166325	0.165846	0.166736	0.165175	0.158197	0.0206854	0.0075815	0.00483706	0.0364373	0.0342886	0.564205	0.42767	0.440132	0.404223	0.450357	0.376991	0.310438	0.435631	0.0471476	0.120489	0.412175	0.213901	0.376657
k__Bacteria;p__Firmicutes;c__Bacilli;o__Lactobacillales	0.034407	0.0570941	0.0217361	0.101644	0.0819539	0.106892	0.103358	0.0996562	0.133675	0.1002	0.0402343	0.0433867	0.058969	0.124532	0.154427	0.0292996	0.0295259	0.0447293	0.0299219	0.0197321	0.054578	0.0862249	0.0313842	0.120415	0.130266	0.0244299	0.0203146	0.0225768	0.0222249	0.0313304	0.0220778	0.0146337	0.00922478	0.821974	0.0873991	0.04434	0.0210859	0.0450282
k__Bacteria;p__Bacteroidetes;c__Bacteroidia;o__Bacteroidales	0.0434348	0.0462146	0.0211258	0.204395	0.126347	0.0820616	0.0572847	0.0555954	0.118411	0.115958	0.18426	0.0892331	0.175879	0.0683235	0.079659	0.115422	0.123836	0.120277	0.126676	0.125598	0.0183123	0.00943433	0.00560215	0.0359422	0.0327486	0.236405	0.291295	0.303666	0.294315	0.314181	0.274164	0.235291	0.314948	0.0230003	0.100546	0.311281	0.178882	0.268175
k__Bacteria;p__Proteobacteria;c__Gammaproteobacteria;o__Pseudomonadales	0.308176	0.668426	0.0886359	0.132623	0.402841	0.568707	0.569481	0.498162	0.167269	0.250826	0.0203278	0.0336422	0.075541	0.226793	0.282236	0.11631	0.101088	0.197705	0.324151	0.214737	0.298425	0.189457	0.196171	0.387918	0.533194	0.0284085	0.0639142	0.0839501	0.128399	0.0559341	0.173617	0.275552	0.0963477	0.059342	0.282688	0.0746816	0.511518	0.130846
k__Bacteria;p__Bacteroidetes;c__Flavobacteriia;o__Flavobacteriales	0.331002	0.0419419	0.348387	0.0331305	0.0521212	0.0214164	0.0299511	0.0353072	0.0473541	0.0390232	0.0171457	0.00616836	0.0166699	0.024975	0.0434911	0.50079	0.344162	0.386604	0.111336	0.339233	0.328524	0.372555	0.341805	0.0941578	0.140138	0.0184341	0.0461049	0.0325088	0.0371016	0.0268306	0.0329447	0.0403815	0.0236385	0.0194989	0.16875	0.0230341	0.0121221	0.0147665
k__Bacteria;p__Firmicutes;c__Erysipelotrichi;o__Erysipelotrichales	0.00375193	0.0035537	0.00100699	0.0129179	0.00660515	0.00275895	0.00326613	0.00326408	0.00884209	0.00879463	0.012031	0.00658463	0.0116029	0.00491018	0.00625061	0.00110414	0.0025649	0.00101681	0.00105239	0.00150451	0.00276582	0.00839562	0.00430092	0.00516139	0.000296068	0.000802697	0.000471814	0.000973872	0.00102114	0.001804	0.00105228	0.00107762	0.000824785	0	0.000514999	0.00136452	0.000232223	0.00141578
k__Bacteria;p__Actinobacteria;c__Actinobacteria;o__Actinomycetales	0.00872949	0.00674689	0.00163636	0.00834746	0.00707123	0.0142431	0.0195891	0.00459939	0.0194997	0.0148777	0.00894721	0.00181645	0.0127166	0.00321384	0.00396016	0.00603675	0.00249634	0.0331346	0.0045765	0.00365959	0.00776196	0.00471453	0.00380586	0.0579081	0.0759085	0.0010819	0.00259165	0.000571956	0.00112126	0.00442845	0.000534931	0.00136175	0.00237026	0	0.0035694	0.00324507	0.000866967	0.00124976
k__Bacteria;p__Proteobacteria;c__Betaproteobacteria;o__Neisseriales	0.0919669	0.00522446	0.0508758	0.00471359	0.00776688	0.011898	0.00606126	0.0162992	0.0211564	0.02044	0.00344411	0.00129296	0.00228875	0.000837949	0.000970397	0.00354844	0.00291949	0.00338505	0.0035109	0.00357883	0.000443433	0.000905358	0.000704427	0.020413	0.00939325	0.00286877	0.0136959	0.00573889	0.00957072	0.0044947	0.0241171	0.0353184	0.00326711	0	0.00191136	0.00428404	0.00225257	0.00289151
k__Bacteria;p__Proteobacteria;c__Alphaproteobacteria;o__Rhodospirillales	0	0	0	0	0	0	0	5.08688e-05	0	0	0	0	0	0	0	0	0	0	0	0	5.63686e-06	0	0	0	8.51996e-06	0	4.65169e-05	0	0	0	0	0	0	0	0	0	0	0
k__Bacteria;p__Spirochaetes;c__Spirochaetes;o__Spirochaetales	0.00338746	0.00376178	0.000617924	0.00546435	0.0023965	0.00425913	0.00594544	0.001259	0.00368033	0.0141402	0.00265796	0.00126773	0.00401449	0.000715322	0.00105683	0.000276034	0.00149166	0.000295705	0.000474089	0.000317054	2.25474e-05	1.05274e-05	1.17404e-05	1.8755e-05	4.47298e-05	0.000160539	0.000132905	0.000289843	7.50841e-05	0.0010345	7.53424e-05	0.000273886	0	0	4.60568e-05	0.000131604	0	0.000106068
k__Bacteria;p__GN02;c__BD1-5;o__	0.000636041	0.000109186	8.20085e-05	0.000208977	9.04338e-05	0	0.000200755	0	0.000186207	0.000119276	0	0	0	0	0.000149292	0	0	0	8.80662e-06	0.00157779	0	8.77285e-06	0	0	0.00308848	0	0.00281759	0.000529446	0	9.68247e-05	0.000708219	0.00455623	0	0	0.000154918	0	0	0
k__Bacteria;p__Proteobacteria;c__Betaproteobacteria;o__Burkholderiales	0.000957635	0.00113925	0.000446279	0.00525925	0.00375648	0.00303485	0.003907	0.00457819	0.00752221	0.00385461	0.0147872	0.0439543	0.0841207	0.0546915	0.00738209	0.00344043	0.00360268	0.00386751	0.00363273	0.00478722	0.0318633	0.0547514	0.0130202	0.00137287	0.00107138	0.00363657	0.00503711	0.00587415	0.00572641	0.00592159	0.00483196	0.0040187	0.00582955	0	0.00232796	0.00563817	0.00259316	0.00434648
k__Bacteria;p__Proteobacteria;c__Gammaproteobacteria;o__Xanthomonadales	0.00017509	6.59238e-05	4.19578e-05	0.000824297	0.000233041	0	0.00028569	0.000169563	0.000599696	0.000435358	0.000832951	0.000309049	0	0.000122627	0.000298584	0.000440055	0.000430241	0.000236045	0.000455008	0.000387345	0.0927189	0.105048	0.114346	0.0310583	0.00181475	0	0.000245875	0.000139125	0.000190213	0.000117209	0.000188356	6.91113e-05	0.000120114	0	0.0195574	0.000263207	0.00010063	0.00015449
k__Bacteria;p__Proteobacteria;c__Gammaproteobacteria;o__Enterobacteriales	0.0269389	0.00933234	0.375084	0.0154333	0.00716514	0.00406946	0.00995282	0.0298727	0.025116	0.0228136	0.0604685	0.0162598	0.14036	0.107472	0.0065217	0.00844905	0.174768	0.00875184	0.00770139	0.00941741	0.00173991	0.00491455	4.10915e-05	0.124091	0.000562317	0.00309213	0.00806736	0.0082238	0.0082142	0.00812308	0.00660753	0.00668332	0.00779142	0.000181105	0.0487176	0.00785812	0.00309631	0.00831942
k__Bacteria;p__Cyanobacteria;c__4C0d-2;o__YS2	0.000871877	0.00103006	0.000469165	0.00261221	0.0018852	0.00153467	0.000849349	0.000504449	0.00101592	0.00174143	0.00519425	0.00156417	0.00369627	0.000802183	0.0020783	0.00505663	0.00378943	0.00409578	0.00453541	0.00423836	0.000822982	0.000224585	0.00018589	0.00117031	0.00115871	0.0107352	0.0131178	0.0119879	0.0118633	0.0120827	0.0112938	0.00914061	0.0131966	0.000543314	0.00370967	0.0114495	0.00767111	0.0101318
k__Bacteria;p__Tenericutes;c__RF3;o__ML615J-28	7.50386e-05	4.12024e-05	4.19578e-05	0.000139318	4.52169e-05	0.000534547	0.000162148	5.08688e-05	0.000150609	0.00036578	0	0.000245978	0.000403897	0.000153283	0.00027894	7.20089e-05	2.60036e-05	3.89086e-05	8.07273e-05	7.17859e-05	0	0	0	0	2.12999e-05	9.77196e-05	0	0	8.00897e-05	4.07683e-05	3.51598e-05	8.19097e-05	0	0	2.51219e-05	0	0	6.22573e-05
k__Bacteria;p__Tenericutes;c__Mollicutes;o__RF39	0.000480604	0.000257515	0.000116338	0.000793338	0.000187824	0.000103461	0.000193034	0.000178041	0.000736613	0.000475117	0.00140853	0.000630712	0.000428376	0.000679556	0.000797533	0.000392049	0.000276583	0.000168604	0.000287683	0.000296117	1.31527e-05	0	5.87022e-06	0	4.04698e-05	0.000279199	0.000232584	0.000471478	0.000350392	0.000443355	0.000323972	0.000281565	0.000376358	0	9.21136e-05	0.000606069	4.64447e-05	0.000428884
k__Bacteria;p__WPS-2;c__;o__	0	0.000615975	5.14937e-05	0.00105262	0.000473039	0.00120704	0.00196122	0.000152606	0.000506593	0.00185276	0.00126814	0	0.000232547	0.000153283	3.53586e-05	0	0.000170205	0	0	1.19643e-05	0	0	0	0	0	0	0	0	0.000295331	0.000300666	0	0	0	0	0	4.84855e-05	0	0
k__Bacteria;p__Proteobacteria;c__Deltaproteobacteria;o__Desulfovibrionales	0.000659268	0.000585074	0.000307055	0.0030379	0.00201737	0.00134499	0.00102694	0.000746076	0.00218246	0.0020098	0.00198879	0.000479341	0.00188485	0.000291238	0.00080539	0.00149619	0.00166659	0.00186502	0.00165858	0.00183951	4.88528e-05	8.77285e-06	1.56539e-05	7.87712e-05	7.88096e-05	0.00649836	0.00410013	0.0036211	0.00434487	0.0042348	0.00367671	0.00295643	0.00414795	0	0.00113677	0.00419053	0.0017649	0.00301372
k__Bacteria;p__Proteobacteria;c__Gammaproteobacteria;o__Aeromonadales	0.00108449	0.000772544	3.43291e-05	0.00563076	0.0132659	0.000379356	0.000501888	0.000720641	0.00128154	0.00401563	0.00408052	0.00338062	0.00839616	0.00238611	0.00286405	0.000180022	0.000170205	5.96598e-05	0.000115954	0.00201001	0.000992088	5.26371e-06	0	6.37671e-05	2.12999e-05	0.000202419	0.000172777	0.000181635	0	0.000412779	0.000344064	0.000276445	0.000272259	0	6.28047e-05	0.000162773	6.19262e-05	0.000161408
k__Bacteria;p__Proteobacteria;c__Gammaproteobacteria;o__Pasteurellales	0.0442388	0.035123	0.0176566	0.025708	0.0411161	0.0186919	0.023249	0.0848449	0.0695127	0.0732277	0.240185	0.568517	0.0366078	0.226308	0.19063	0.0088891	0.0100586	0.0032346	0.00197268	0.00586252	0.000565565	0.000117556	0.00413851	0.000375101	0.00361246	0.00373429	0.0306812	0.0179123	0.0167237	0.0145186	0.0118664	0.00849813	0.0100576	0.013281	0.101264	0.0334827	0.0113635	0.0833533
k__Bacteria;p__Proteobacteria;c__Deltaproteobacteria;o__GMD14H09	0.00017509	0.000496489	3.43291e-05	0	0.000285214	0.000827686	0.000540495	0	0.000276572	0.000930355	0.000322886	0.000163985	0	0	0.000168936	0	0.000172569	0	0	2.84153e-05	0	0	0	0	0	0	0	0	0	0.000152881	0	1.53581e-05	0	0	0	0	0	0
k__Bacteria;p__Bacteroidetes;c__[Saprospirae];o__[Saprospirales]	5.89589e-05	5.76833e-05	0.0351206	0.000390864	0	0	0.000247083	7.63032e-05	0.000728398	7.55416e-05	0.000397758	0	0.000281504	0.000296348	0.000125719	0.000416052	0.000229304	0.000389086	0.000518123	0.000337992	5.63686e-05	7.01828e-06	9.7837e-06	0.000131285	0.000104369	0.000488598	0.000711044	0.000521717	0.000680762	0.000647196	0.000690639	0.00114674	0.00101697	0	0.000163292	0.000664944	0.000425743	0.000387379
k__Bacteria;p__TM7;c__TM7-3;o__CW040	0.000387699	0.000115367	6.86583e-05	0.000754638	0.000184346	8.62173e-05	7.72135e-05	0.000127172	0.000706491	0.000264396	0.000322886	0.000302742	0.000942426	0.000194159	0.000286797	0.000288036	0.000387689	0.00033202	0.000387491	0.000450157	3.19422e-05	1.2282e-05	2.15241e-05	0.000138787	6.38997e-05	0.0011866	0.000956919	0.000452155	0.000690774	0.000672677	0.000760959	0.000685994	0	0	0.000167479	0.000903909	0.000379298	0.000518811
k__Bacteria;p__Firmicutes;c__Bacilli;o__Bacillales	0.00271568	0.00215282	0.00089065	0.00408279	0.00286954	0.00858724	0.0171105	0.00373462	0.0318715	0.00660592	0.00261584	0.00225795	0.00126065	0.00131824	0.0233917	0.00832103	0.00250107	0.00155634	0.00336413	0.000922748	0.00717573	0.0301172	0.0254004	0.0648174	0.0136532	0.000760817	0.000332263	0.000599008	0.00058065	0.00109055	0.000366666	0.000281565	0.000416396	0	0.0351581	0.00646243	0	0.000221359
k__Bacteria;p__Actinobacteria;c__Actinobacteria;o__Bifidobacteriales	1.42931e-05	0	0	0	0	0	0	0	0	0	0	0	0	0	0	8.40104e-05	0.000115834	0.000116726	0.000123293	0.000104688	2.81843e-05	0	0	0.000131285	7.45496e-05	0	0	0.000131395	0.000170191	0	0	0	0	0	2.30284e-05	0.000204332	0	0.00013835
k__Bacteria;p__Proteobacteria;c__Alphaproteobacteria;o__Rhizobiales	0.000142931	0.000131848	0.000125873	0.000859126	0.000139129	0.000189678	0.00016987	0.000779988	0.000892698	0.000347889	0.00143661	0.000151371	0.000501811	0.000199268	0.000424303	0.000428053	0.000427877	0.000521375	0.000441799	0.000385849	0.00866949	0.00548128	0.00750997	0.0005589	0.000347188	0	0	0	5.00561e-05	0	6.78082e-05	0.000104947	0	0	5.65243e-05	3.46325e-05	3.09631e-05	5.3034e-05
k__Bacteria;p__Verrucomicrobia;c__Verruco-5;o__WCHB1-41	0.00104697	0.0021075	4.00507e-05	0.00166794	0.000570429	0.000551791	0.00155971	0.000495971	0.00216329	0.00497382	0.000397758	0.000245978	0.000220307	8.68606e-05	0.00037323	0.000248031	0.00107797	0.000220482	0.00015118	0.000176474	0	1.2282e-05	0	0	1.91699e-05	6.28198e-05	0	6.18331e-05	4.50505e-05	0.000229322	0	7.67904e-06	0	0	0	7.96548e-05	0	0
k__Bacteria;p__Bacteroidetes;c__Sphingobacteriia;o__Sphingobacteriales	0.000114345	7.62244e-05	1.1443e-05	0.000147058	0.000107825	0.000224165	0.000833906	0.000186519	0.000355984	0.000280299	0.000383719	0.000100914	0.00052629	0	0.000137506	0.000140017	0.000134746	5.4472e-05	0.000114486	0.000121139	0.0876814	0.0579061	0.123061	0.00672931	0.00118427	0	0	3.86457e-05	0.000115129	0	3.51598e-05	7.1671e-05	0.00013613	0	0.00493436	0	0	1.61408e-05
k__Bacteria;p__Lentisphaerae;c__[Lentisphaeria];o__Victivallales	5.3599e-05	1.64809e-05	4.95865e-05	7.35288e-05	0.000149564	0.000189678	0	0	0.000273834	0.00043337	0	0	4.89572e-05	0	5.8931e-05	0	0	2.33452e-05	3.52265e-05	7.4777e-06	0	0	0	0	0	0	0	0	0	0	0	0	0	0	0	0	0	0
k__Bacteria;p__Proteobacteria;c__Alphaproteobacteria;o__Rhodobacterales	6.61054e-05	5.56232e-05	0	1.54798e-05	2.78258e-05	0	6.17708e-05	0.000169563	8.48885e-05	6.75899e-05	0	0	0	0	0.000153221	1.20015e-05	0	0	2.34843e-05	3.29019e-05	0.00485146	0.00708496	0.00422265	0.00366098	0.001229	0	0.000132905	0	1.00112e-05	0.000107017	0	0	0	0	0	0	0	0
k__Bacteria;p__Proteobacteria;c__Gammaproteobacteria;__	2.50129e-05	1.44208e-05	0	0	0	0.000103461	0	0	0	0	0	0	0	0	0	2.4003e-05	0	0	0	2.39286e-05	0	0	0	1.1253e-05	0	0	0	0	0	3.56722e-05	1.00457e-05	0	0	0	0	0	0	1.84466e-05
k__Bacteria;p__Tenericutes;c__Mollicutes;o__Mycoplasmatales	0.00332492	0.00110628	0.000106802	0.0864119	0.0611124	0.000206922	0.00102694	0.00211953	0.00374057	0.00344311	0.000173142	3.15356e-05	0.00035494	0.000224816	0.000290726	0.000372046	0.000534255	0.000389086	0.179771	0.0721149	0.000137164	1.2282e-05	0	0.000116281	0.000104369	0.00244299	0.0030236	0.00199798	0.000996116	0.000529988	0.0050605	0.00457159	0.00215405	0	0.000154918	0.000432906	0.000216742	0.000468083
k__Bacteria;p__Chloroflexi;c__Thermomicrobia;o__JG30-KF-CM45	0	0	0	0	0	0	0	0	0	0	0	0	0	0	0	0	0	0	0	0	0	0	0	0	0	0	0	0	0	0	0	0	0	0	0	0	0	0
k__Bacteria;p__Proteobacteria;c__Alphaproteobacteria;o__Caulobacterales	8.7545e-05	9.47654e-05	0.000123966	0.000437303	0.000180868	0.000327626	0.000193034	0.000169563	5.75051e-05	0.000304154	0.00113712	0.000555026	0.000428376	0.000132846	0.000306441	0.000652081	0.00056735	0.000542126	0.000628205	0.000487546	0.0174517	0.0531881	0.113998	0.000213807	0.000624087	0.00012564	0.000119615	6.95623e-05	6.00673e-05	0	0.000102968	0.000120305	0.000144137	0	0.000609206	7.96548e-05	6.19262e-05	4.61165e-05
k__Bacteria;p__Synergistetes;c__Synergistia;o__Synergistales	0.000221543	0.000131848	0	0.00123451	0.000639993	0.000103461	0.00011582	0.000343364	0.000728398	0.000451262	0.000276091	0	0.000428376	6.64228e-05	0.000168936	3.60045e-05	4.49152e-05	0	1.46777e-05	2.24331e-05	0	0	0	7.50202e-06	0	0	0	3.47811e-05	0	0	0	0	0	0	0	0	0	0
Unassigned;__;__;__	0.000171517	0.00033992	2.86076e-05	0.000495352	0.000121738	0.00117256	0.00100378	8.90204e-05	0.000462779	0.000890596	0.000898464	0.00111005	0.00106482	0.000556929	0.00160292	0.000368046	0.000229304	0.000121914	0.000118889	0.000191429	0	0	0	8.25222e-05	0	0	0	0	0	0	0	0	0	0	8.37396e-06	0	0	0
k__Bacteria;p__Actinobacteria;c__Coriobacteriia;o__Coriobacteriales	0.000284075	0.000191591	0	0.00066176	0.000121738	0	0	0.000334886	0.00111177	0.000405539	0.00138981	0	0	0.000219706	0.000220009	2.00025e-05	0	5.4472e-05	7.6324e-05	9.57145e-05	0	0	0	0	0	0	0	0	0	0	1.75799e-05	0	0	0	0	0	0	0
k__Bacteria;p__Firmicutes;c__Bacilli;o__Gemellales	0.000244769	0.000323439	0	9.28785e-05	0.00015652	0	0.000262526	0.000110216	0.000607911	0.00121065	0.000205898	0.000252285	6.11965e-05	0	0.000113933	0.000116014	4.25513e-05	5.96598e-05	3.08232e-05	0.00011067	0	0	1.76107e-05	5.25141e-05	7.24196e-05	1.39599e-05	0.00135563	6.56977e-05	0	0	7.78538e-05	5.11936e-05	0	0	0	3.11693e-05	0	3.22816e-05
k__Bacteria;p__Proteobacteria;c__Gammaproteobacteria;o__Alteromonadales	0	6.79839e-05	0	8.90086e-05	2.43476e-05	0	0	2.11953e-05	0	8.15054e-05	0	0	0	0	0	0	2.60036e-05	0	3.22909e-05	1.04688e-05	0.00902837	0	0.00375303	0	0	0	0	0	0	0	0	0	0	0	0	0	0	0
k__Bacteria;p__Proteobacteria;c__Alphaproteobacteria;o__Rickettsiales	0.000142931	0.000203952	0	5.03092e-05	0.000288693	0.000275895	0.000640872	0.000852052	0.000687323	0.00113511	0.00102481	0.000296435	0.000734358	0.000730651	0.00046359	8.80109e-05	0.00146329	0.000129695	0.0030192	0	0	0	0	0	3.19498e-05	0	0.000219294	0.000425103	0.00028532	0.000570756	0.000102968	0.000412108	0.000192183	0	1.46544e-05	0	0	0.000119903
k__Bacteria;p__Fusobacteria;c__Fusobacteriia;o__Fusobacteriales	0.001658	0.000945594	0.000354734	0.0128443	0.00513734	0.00213819	0.0032198	0.0147265	0.0343853	0.00402756	0.000449232	0.00210658	0.000807794	0.00939116	0.00046359	0.000716089	0.000851026	0.000479873	0.000424185	0.00812826	3.00633e-05	1.05274e-05	0	3.75101e-05	0.000123539	0.000558398	0.000259165	0.000262791	0.000145163	0.00177852	0.000228539	0.000834455	0.000256244	0	6.28047e-05	0.000176626	0.000170297	0.000341262
k__Bacteria;p__;c__;o__	0	0.000214252	6.48439e-05	6.96589e-05	9.04338e-05	0.00044833	1.54427e-05	0.000101738	0.000142394	0.000320058	0.000126347	5.0457e-05	9.79144e-05	0	5.8931e-05	6.40079e-05	0.000118198	0.000186761	0.000167326	0.000186942	3.75791e-06	8.24648e-05	0	0	1.06499e-05	8.37597e-05	0.000305682	5.4104e-05	0.00028532	0.000468835	0.000205936	0.000232931	0.000200191	0	0.000106768	0.000176626	6.19262e-05	0.000350486
k__Bacteria;p__Proteobacteria;c__Gammaproteobacteria;o__Thiotrichales	0	0	0	0	0	0	0	0	0	0	0	0	0	0	0	0	0	0	1.02744e-05	0	0	0	5.87022e-06	0	0	0	0	0	0	0	0	0	0	0	0	0	0	0
k__Bacteria;__;__;__	0.000359113	9.68256e-05	0.000173553	0.000224456	0.000146085	0.000189678	0.00011582	0	1.09534e-05	0.00030813	0.000416476	0.000239671	0.000391658	0	0.000534308	0.000468058	0.000420785	0.000516187	0.000472622	0.000560827	0.00111046	0.000249149	2.34809e-05	0.000228811	7.88096e-05	0.00224755	0.0014686	0.00134873	0.00129145	0.00119757	0.00114772	0.00095732	0.00143336	0	0.000435446	0.00110131	0.000657966	0.00112063
k__Bacteria;p__Proteobacteria;c__Alphaproteobacteria;o__RF32	0.000696787	0.000496489	0.000862043	0.00288697	0.0012139	0.00320728	0.0011582	0.00105553	0.00206197	0.00186866	0.00279834	0.00153263	0.00424704	0.0017321	0.00264404	0.00615276	0.00506833	0.00577144	0.00527223	0.00525832	0.000984572	0.000398288	0.000328732	0.00180423	0.00149951	0.033469	0.0222882	0.0188205	0.0184507	0.0197522	0.0181952	0.0145083	0.0274982	0.00845155	0.00553728	0.0184972	0.0118047	0.015343
k__Bacteria;p__Spirochaetes;c__Spirochaetes;o__Sphaerochaetales	0.000832571	0.00131024	0.00016211	0.00178404	0.00037217	0.00163813	0.00147478	0.000385755	0.000684585	0.00381088	0.0013243	0.000870382	0.00194605	0.000454741	0.00102147	5.60069e-05	0.000430241	0.000176386	5.57752e-05	3.29019e-05	7.51582e-06	0	0	0	0	0	0	0	6.50729e-05	0.000122305	0	0	0	0	0	0	0	0
k__Bacteria;p__Planctomycetes;c__Planctomycetia;o__Pirellulales	8.93317e-05	0.000541811	3.81435e-05	0.000139318	6.95645e-05	0.000379356	0.000339739	0	0.000273834	0.00110529	0.000121667	0.000239671	0.000293743	0.000127736	0.000223938	0	0.000243488	0	0	5.98216e-06	3.9458e-05	5.26371e-06	0	0	2.34299e-05	0	0	0	5.50617e-05	6.11524e-05	4.77169e-05	2.81565e-05	0	0	0	0	0	1.84466e-05
k__Bacteria;p__Deferribacteres;c__Deferribacteres;o__Deferribacterales	0.000669987	0.000403783	0.000797199	0.00274379	0.000737384	0.00246581	0.000548216	0.00103009	0.00092282	0.00104963	0.00606463	0.00259223	0.00385538	0.00146641	0.00193687	0.00692886	0.00524799	0.00596858	0.00722436	0.00643082	0.000749703	0.000363196	0.000254376	0.000825222	0.00120983	0.0401488	0.0226471	0.0211856	0.0157877	0.0199102	0.0155482	0.013766	0.0253601	0.00603682	0.00507462	0.0187189	0.0112319	0.0168856
k__Bacteria;p__Proteobacteria;c__Betaproteobacteria;o__Rhodocyclales	0	0	0	0	0	0	0	0	0	1.98794e-06	0	0	0	0	0	0	0	0	0	0	0	0	0	0	0	0	0	0	0	0	0	0	0	0	0	0	0	0
k__Bacteria;p__Proteobacteria;c__Alphaproteobacteria;__	0	0	0	9.28785e-05	0.000208693	0	0	0	7.39351e-05	0	0	0	6.11965e-05	4.5985e-05	8.64321e-05	2.00025e-05	0	1.29695e-05	1.9081e-05	0	5.63686e-06	0	5.87022e-06	0	0	0.00012564	0	3.09166e-05	0	0.000112113	2.76256e-05	1.27984e-05	0	0	2.30284e-05	4.50223e-05	0	0
k__Bacteria;p__SR1;c__;o__	3.93059e-05	1.03006e-05	0	4.25693e-05	0	0.000258652	0	0	0.000104057	0.000306142	0.000116988	0	0	0	0	0	0	0	0	0	0	0	0	0	0	0	0	0	0	0	0	0	0	0	0	0	0	0
k__Bacteria;p__Proteobacteria;c__Epsilonproteobacteria;o__Campylobacterales	0.000477031	0.000710741	3.43291e-05	0.00183435	0.0024765	0.000362113	0.00105783	0.00137346	0.00169229	0.00238354	0.00123071	0.00135603	0.0020562	0.00110364	0.000801461	0.000140017	0.000286039	0.000145259	8.80662e-05	0.000586252	7.51582e-06	8.77285e-06	0	3.00081e-05	6.38997e-06	0.000230339	0.001967	0.000614467	5.50617e-05	0.000183457	0.000145662	6.91113e-05	8.80839e-05	0	0.000146544	0.000432906	0.000247705	8.99272e-05
k__Bacteria;p__Bacteroidetes;__;__	0	0	0	0	0	0	0	0	0	0	0	0	0	0	0	0	0	0	0	0	1.50316e-05	1.93003e-05	2.54376e-05	0	0	0	0	0	0	0	0	0	0	0	6.07112e-05	0	0	0
k__Bacteria;p__Proteobacteria;c__Alphaproteobacteria;o__Sphingomonadales	1.25064e-05	7.21041e-05	0	4.64393e-05	0.000135651	0.000120704	0	0	0.000284787	6.95778e-05	0.000355642	0	0	1.53283e-05	9.42896e-05	0	0	7.78172e-06	0	0	0.000364517	8.5974e-05	9.97938e-05	1.5004e-05	4.25998e-06	0	0	3.09166e-05	5.00561e-05	0.000101921	0	2.55968e-05	0	0	0	0	0	0
k__Bacteria;p__TM7;c__SC3;o__	0	0	0	0	0	0	0	0	0	0	0	0	0	0	0	0	0	0	0	0	0	0	0	0	0	0	0	0	0	0	0	0	0	0	0	0	0	0
k__Bacteria;p__Proteobacteria;c__Gammaproteobacteria;o__Legionellales	2.67995e-05	0	0	5.03092e-05	0	0	8.49349e-05	0	0	0	0.000145065	0	0	4.5985e-05	3.14299e-05	2.00025e-05	4.25513e-05	1.03756e-05	1.32099e-05	6.43082e-05	1.69106e-05	0	0	0	0	0	0	0	2.5028e-05	0	0	0	0	0	0	0	0	0
k__Bacteria;p__Tenericutes;c__Mollicutes;o__Anaeroplasmatales	0.000598522	0.000403783	0.000333755	0.00134287	0.000810426	0.00101736	0.00028569	0.000305213	0.00106521	0.00111523	0.00167058	0.000826233	0.000330461	0.000500726	0.000318227	0.00166021	0.00114652	0.00134624	0.00141493	0.00151049	0.000214201	9.29922e-05	8.60966e-05	0.000311334	0.000319498	0.00458584	0.00418652	0.00358632	0.00379926	0.00422461	0.00370685	0.00279773	0.00501277	0	0.00112839	0.00371607	0.00247705	0.00332731
k__Bacteria;p__Fibrobacteres;c__Fibrobacteria;o__Fibrobacterales	0.000144717	0.000422324	5.34009e-05	0.00167955	0.0004313	0.000672495	0.00057138	0.000211953	0.000561359	0.00116096	0	0	0	0	0	8.40104e-05	0.00011347	0.000150447	6.89852e-05	0	3.75791e-06	0	0	0	0	0	4.65169e-05	3.86457e-05	6.50729e-05	0.000142689	0	0	0	0	2.51219e-05	0	0	0
k__Bacteria;p__Acidobacteria;c__Acidobacteria-6;o__iii1-15	0	0	0	0	0	0	0	0	0	0	0	0	0	0	0	0	0	0	0	0	2.63054e-05	0	0	0	0	0	0	0	0	0	0	0	0	0	0	0	0	0
k__Bacteria;p__Proteobacteria;c__Deltaproteobacteria;o__Myxococcales	0	0	9.53587e-06	0	0	0	0	0	0	0	7.01925e-05	0	0	0	0	0	0	0	0	0	3.00633e-05	0	0	0	0	0	0	0	0	0	0	0	0	0	0	0	0	0
k__Bacteria;p__Proteobacteria;c__Alphaproteobacteria;o__	0.000141144	0	0	0.000286375	0	0	0.000200755	0	0.000216329	0.000355841	0	0	0	0	0	0	2.60036e-05	2.8533e-05	1.9081e-05	1.34599e-05	0	3.50914e-06	3.91348e-06	2.62571e-05	0	0	0.000179422	5.02394e-05	3.00336e-05	0.000188553	0.000165753	0.000145902	0.00016816	0	5.02438e-05	0.000145457	0	0.000101456
k__Bacteria;p__Cyanobacteria;c__Chloroplast;o__Streptophyta	0.000162584	0.000251334	0.000127781	0.00118033	0.000184346	0	0.000772135	0.00317082	0.00187576	0.000715657	0.00418347	0.000378427	0.000685401	0.00241166	0.000880036	0.000204025	0.00504705	0.000150447	0.0037296	0.00013759	0	0	0	0.000127534	0.000225779	0	0	0.000193229	0.000490549	0.000687965	0.000221004	0.000737188	0	0	3.14024e-05	4.84855e-05	0	0.000103762
k__Bacteria;p__Proteobacteria;c__Gammaproteobacteria;o__Vibrionales	0	0	0	0	0	0	0	9.74985e-05	3.28601e-05	0	0.000327565	0	0	0	0	0	1.89117e-05	0	0.000211359	0	0	0	0	0	0	0	0	0	0	0	0	0	0	0	0	0	0	0
k__Bacteria;p__Chlamydiae;c__Chlamydiia;o__Chlamydiales	4.10926e-05	0	0	0	6.2608e-05	0	0	0	5.47668e-05	0	0	0	0	2.04378e-05	0	0	0	0	0	0	0	0	0	0	0	6.97997e-05	0	0	0	0	0	1.79178e-05	0	0	0	0	0	0
k__Bacteria;p__TM7;c__TM7-3;o__	3.03728e-05	3.09018e-05	2.86076e-05	0	6.95645e-05	0	0.000131263	0.000165324	0	0.00013518	0.000135706	0	0	0	0	0	0	1.29695e-05	0	1.34599e-05	1.50316e-05	0	0	4.87631e-05	8.51996e-06	0	0	0	0	0	0	1.27984e-05	0	0	0	0	0	1.15291e-05
k__Bacteria;p__Verrucomicrobia;c__Opitutae;o__[Cerasicoccales]	0	0	0	9.67485e-05	0	6.89738e-05	0	4.23907e-05	0.000194422	0.000163011	0	0	0	0	0	0	0	0	0	0	0	0	0	0	0	0	0	0	0	0	0	0	0	0	0	0	0	0
k__Bacteria;p__Elusimicrobia;c__Elusimicrobia;o__Elusimicrobiales	6.07455e-05	1.85411e-05	0	0.000127708	0.00027478	0.000724225	0.000362904	0	4.92901e-05	5.56622e-05	0	0	0.000159111	0	0	0	0	0	0	2.54242e-05	0	0	0	1.8755e-05	0	2.09399e-05	0	0	3.50392e-05	4.58643e-05	2.00913e-05	0	0	0	0	0	2.32223e-05	0
k__Bacteria;p__Firmicutes;c__Bacilli;o__Turicibacterales	0.00068964	0.00151007	0.000404321	0.00187692	0.000789557	0.00124153	0.00122769	0.00200932	0.0044854	0.00359618	0.00116052	0.00118574	0.00101586	0.000791964	0.0010529	0.0024003	0.00156258	0.00199731	0.00190663	0.00210572	0.000289359	9.12377e-05	8.02264e-05	0.000678932	0.000613437	0.00399255	0.00469821	0.00423557	0.00490549	0.00524892	0.0032774	0.00325847	0.00387569	0.000543314	0.00127912	0.00484855	0.0018423	0.00377464
k__Bacteria;p__Verrucomicrobia;c__[Pedosphaerae];o__[Pedosphaerales]	0	0	0	0	0	0	0	0	0	0	0	0	0	0	0	0	0	0	0	0	1.12737e-05	0	0	0	0	0	0	0	0	0	0	0	0	0	0	0	0	0
k__Bacteria;p__TM7;c__TM7-3;__	2.50129e-05	3.29619e-05	0	0	0	0	0	0	6.57201e-05	0.000194818	0	0	0	0	0	0	0	0	1.9081e-05	0	2.44264e-05	0	0	0	0	2.79199e-05	0	0	0	0	0	0	0	0	1.04675e-05	0	0	0
k__Bacteria;p__Proteobacteria;c__Betaproteobacteria;__	0	1.23607e-05	0	0	1.73911e-05	0	0	0	0	0	0	0	0	0	0	0	0.000257672	0	0	0	0	5.26371e-06	0	0	0	0	0	0	0	0	0	0	0	0	0	0	0	0
k__Bacteria;p__Spirochaetes;c__MVP-15;o__PL-11B10	0	0	0	0	0	0	0	0	0	0	0	0	0	0	0	0	0	0	0	0	0	0	0	0	0	0	0	0	0	0	0	0	0	0	0	0	0	0
k__Bacteria;p__Verrucomicrobia;c__Verrucomicrobiae;o__Verrucomicrobiales	0.000144717	0.00017511	0.000251747	0.000859126	0.000323475	0.000620765	0.00045556	0.000368799	0.000892698	0.000264396	0.00175949	0	0.000685401	0.000332114	0.000381087	0.00191224	0.00205665	0.00223595	0.00260969	0.00220592	0.000494165	0.000235112	0.000176107	0.000723945	0.000579357	0.0042857	0.00439252	0.00580072	0.00494053	0.00493806	0.00427945	0.00412108	0.00397178	0	0.00176063	0.00496284	0.0028099	0.00540486
k__Bacteria;p__Bacteroidetes;c__Cytophagia;o__Cytophagales	0	0	0	0	0	0	0	0	0	0	0	0	0	0	0	0	0	0	0	0	9.95846e-05	0	0	1.5004e-05	0	0	0	0	0	0	0	7.67904e-06	0	0	0	0	0	0
k__Bacteria;p__Proteobacteria;c__Gammaproteobacteria;o__Cardiobacteriales	8.93317e-06	0	0	0	6.60863e-05	0	3.08854e-05	0.000105977	0.000139655	3.77708e-05	0	0	0	0	0	0	0	0	0	2.54242e-05	0	0	0	0	0	0	0	0	0	0	0	0	0	0	0	0	0	0
k__Bacteria;p__TM7;c__TM7-3;o__I025	0	8.03446e-05	0	0	2.78258e-05	0	0	0	0	2.58432e-05	0	0	0	0	0	0	0	0	0	0	0	0	0	0	0	0	0	0	0	0	0	0	0	0	0	0	0	0
k__Bacteria;p__Actinobacteria;c__Rubrobacteria;o__Rubrobacterales	0	0	0	0	0	0	0	0	0	0	0	0	0	0	0	0	0	0	2.78876e-05	0	0	0	0	0	0	0	0	0	0	0	0	0	0	0	0	0	0	0
k__Bacteria;p__Armatimonadetes;c__SJA-176;o__RB046	0	0	0	0	0	0	0	0	0	0	0	0	0	0	0	0	0	0	0	0	0	0	0	0	0	0	0	0	0	0	0	7.67904e-06	0	0	0	0	0	0
k__Bacteria;p__TM7;c__TM7-3;o__EW055	1.42931e-05	0	0	0	0	0	0	0	5.75051e-05	0	0	0	8.56751e-05	0	0.000129648	0	1.89117e-05	0	0	0	0	0	0	0	0	0	0	0	0	0	0	0	0	0	0	0	0	0
k__Bacteria;p__[Thermi];c__Deinococci;o__Deinococcales	0	0	0	1.93497e-05	3.82605e-05	0	0	0	0	3.37949e-05	0	6.30712e-05	0	0	0	0	0	1.03756e-05	1.17422e-05	0	0	0	0.000518536	0	0.00983203	0	0	0	0	0	0	0	0	0	0	0	0	0
k__Bacteria;p__Acidobacteria;c__[Chloracidobacteria];o__RB41	0	0	0	2.32196e-05	0	0	0	0	0	0	0	0	0	0	0	0	0	0	0	0	7.51582e-06	0	0	0	0	0	0	0	0	0	0	0	0	0	0	0	0	0
k__Bacteria;p__Tenericutes;c__CK-1C4-19;o__	0	0	0	0	0	0	0	0	0	0	0	0	0	0	0	0	0	0	0	0	0	0.000170193	0	0.00141788	5.32497e-05	0	0	0	0	0	0	2.30371e-05	0	0	0	0	0	0
k__Bacteria;p__Proteobacteria;c__Betaproteobacteria;o__Nitrosomonadales	0	0	0	0	0	0	0	0	0	0	0	0	0	0	0	0	0	0	0	0	0	0	0	0	0	0	0	0	0	0	0	0	0	0	0	0	0	0
k__Bacteria;p__Proteobacteria;c__TA18;o__PHOS-HD29	0	0	0	0	0	0	0	0	0	1.39156e-05	0	0	0	0	0	0	0.000179661	0	0	2.54242e-05	0	0	0	0	1.06499e-05	0	0	0	0	0	0	3.07161e-05	0	0	0	0	0	0
k__Bacteria;p__TM7;c__TM7-1;o__	0	0	0	0	0	0	0	0	0	0	0	0	0	0	0	0	0	0	0	0	0	0	0	0	0	0	0	0	0	0	0	0	0	0	0	0	0	0
k__Bacteria;p__Proteobacteria;c__Betaproteobacteria;o__Tremblayales	7.3252e-05	0	1.71646e-05	0.000220587	0.000535647	0	0	6.3586e-05	6.02434e-05	0.000153071	0.000725323	0.000176599	0.000489572	0.000107298	9.82183e-05	0	0	0	2.20165e-05	0	0	0	0	0	0	0	0	0	0	0.000112113	4.01826e-05	4.60742e-05	3.20305e-05	0	1.46544e-05	0	0	0
k__Bacteria;p__Armatimonadetes;c__[Fimbriimonadia];o__[Fimbriimonadales]	0	0	1.1443e-05	0	0	0	0	0	0	0	0	0	0	0	0	3.2004e-05	0	1.55634e-05	0	0	0	0	0	0	0	0	0	0	0	0	0	0	0	0	0	0	0	0
k__Bacteria;p__Tenericutes;c__Mollicutes;o__Acholeplasmatales	8.93317e-06	0	0	0	0	0	0	0	0	0	0	0	0	0	0	0	9.45584e-06	0	0	0	0	0	0	0	4.25998e-06	0	0	0	0	0	0	0	0	0	0	0	0	0
k__Bacteria;p__Actinobacteria;c__Nitriliruptoria;o__Euzebyales	0	0	0	0	0	0	0	0	0	0	0	0	0	0	0	0	0	0	0	0	0	0	0	0	0	0	0	0	0	0	0	0	0	0	0	0	0	0
k__Bacteria;p__Firmicutes;c__Bacilli;__	0	0	0	0	0	0	0	0	0	0	0	0	0	0	0	0	0	6.48476e-05	3.8162e-05	0	0	0	2.15241e-05	0.00040886	0.000132059	0	0	0	0	0	0	0	0	0	0	0	0	0
k__Bacteria;p__Cyanobacteria;c__4C0d-2;o__MLE1-12	0	0	0	0	0	0	0	0	0	0	0	0	0	0	0	0	0	0	0	0	0	0	0	0	0	0	0	0	0	0	0	0	0	0	0	0	0	0
k__Bacteria;p__OD1;c__;o__	0	0	0	0	0	0	0	0	0	0	0	0	0	0	0	0	0	0	0	0	0	0	0	0	0	0	0	0	0	0	0	0	0	0	0	0	0	0
k__Bacteria;p__Proteobacteria;c__Betaproteobacteria;o__Procabacteriales	0	0	0	3.48295e-05	0	0	0	0	0	0	0	0	0	0	0	0	0	0	0	0	0	0	0	0	0	0	0	0	0	0	0	0	0	0	0	0	0	0
k__Bacteria;p__Chloroflexi;c__Gitt-GS-136;o__	0	0	0	0	0	0	0	0	0	0	0	0	0	0	0	0	0	0	0	0	1.12737e-05	0	0	0	0	0	0	0	0	0	0	0	0	0	0	0	0	0
k__Bacteria;p__Firmicutes;__;__	0	0	0	0	0	0	0	0	0	0	0	0	0	0	0	0	0	0	0	0	0	0	0	0	0	0	0	0	0	0	0	0	0	0	0	0	0	0
k__Bacteria;p__Proteobacteria;c__Gammaproteobacteria;o__	0	0	0	0	0	0	0	0	0	0	0	0	0	0	0	0	0	0	0	0	0	0	0	7.50202e-06	0	0	0	0	0	0	0	0	0	0	0	0	0	0
k__Bacteria;p__Spirochaetes;c__[Brachyspirae];o__[Brachyspirales]	0	0	0	0	0	0	0	0	0	0	0	0	0	0	0	0	0	0	0	0	0	0	0	0	0	0	0	0	0	0	0	0	0	0	0	0	0	0
k__Bacteria;p__Tenericutes;__;__	4.46658e-05	6.79839e-05	0	8.51387e-05	0	0	0	0	0	0	0	0	0	0	0	0	0	0	0	0	0	0	0	0	0	0	0	0	0	0	0	0	0	0	0	0	0	0
k__Bacteria;p__Actinobacteria;c__Acidimicrobiia;o__Acidimicrobiales	0	0	0	0	0	0	0	0	0	0	0	0	0	0	0	0	0	0	0	0	1.12737e-05	0	0	0	0	0	0	0	0	0	0	0	0	0	0	0	0	0
k__Bacteria;p__Planctomycetes;c__Phycisphaerae;o__WD2101	0	0	0	0	0	0	0	0	0	0	0	0	0	0	0	0	0	0	0	0	1.69106e-05	0	0	0	0	0	0	0	0	0	0	0	0	0	0	0	0	0
k__Bacteria;p__Proteobacteria;c__Betaproteobacteria;o__ASSO-13	0	0	0	0	0	0	0	0	0	0	0	0	0	0	0	0	0	0	0	0	0	0	0	0	0	0	0	0	0	0	0	0	0	0	0	0	0	0
k__Bacteria;p__TM6;c__SJA-4;o__S1198	0	0	0	0	0	0	0	0	0	0	0	0	0	0	0	0	0	0	0	0	0	0	0	0	0	0	0	0	0	0	0	0	0	0	0	0	0	0
k__Bacteria;p__Gemmatimonadetes;c__Gemmatimonadetes;o__Ellin5290	0	0	0	0	0	0	0	0	0	0	0	0	0	0	0	0	0	0	0	0	0	0	0	0	0	0	0	0	0	0	0	0	0	0	0	0	0	0
k__Bacteria;p__Actinobacteria;c__Actinobacteria;__	0	0	0	0	0	0	0	0	0	0	0	0	0	0	0	0	0	0	0	0	0	0	0	4.12611e-05	0	0	0	0	0	0	0	0	0	0	0	0	0	0
k__Bacteria;p__Chloroflexi;c__Anaerolineae;o__Caldilineales	0	0	0	0	0	0	0	0	0	0	0	0	0	0	0	0	0	0	0	0	0	0	0	0	0	0	0	0	0	0	0	0	0	0	0	0	0	0
k__Bacteria;p__Proteobacteria;c__Deltaproteobacteria;o__Bdellovibrionales	0	0	0	0	0	0	0	0	0	1.59035e-05	0	0	0	0	0	0	0	0	0	0	0	0	0	0	0	0	0	0	0	0	0	0	0	0	0	0	0	0
k__Bacteria;p__WS3;c__PRR-12;o__GN03	0	0	0	0	0	0	0	0	0	0	0	0	0	0	0	0	0	0	0	0	0	0	0	0	0	0	0	0	0	0	0	0	0	0	0	0	0	0
k__Bacteria;p__Cyanobacteria;c__Oscillatoriophycideae;o__Chroococcales	0	0	0	2.70896e-05	0	0	0	0	0	0.000105361	0	0	0	0	0	0	0	0	0	0	0	0	0	0	0	0	0	0	0	0	0	0	0	0	0	0	0	0
k__Bacteria;p__Cyanobacteria;c__Chloroplast;o__Euglenozoa	0	0	0	0	0	0	0	0	0	0	0	0	0	0	0	0	0	0	0	0	0	0	0	0	0	0	0	0	0	0	0	0	0	0	0	0	0	0
k__Bacteria;p__Cyanobacteria;c__Chloroplast;o__Stramenopiles	0	0	0	0	0.000925208	0	0	0	0	0	0	0	0	0	0	0	0	0	0	0	0	0	0	0	0	0	0	0	0	0	0	0	0	0	0	0	0	0
k__Bacteria;p__TM7;c__;o__	0	0	0	0	0	0	0	0	0	0	0	0	0	0	0	0	0	0	0	0	0	0	0	0	0	0	0	0	0	0	0	0	0	0	0	0	0	0
k__Bacteria;p__Proteobacteria;c__Deltaproteobacteria;o__Desulfobacterales	0	0	0	0	0	0	0	0	0	0	0	0	0	0	0	0	0	0	0	0	0	0	0	0	0	0	0	0	0	0	0	0	0	0	0	0	0	0
k__Bacteria;p__TM6;c__SBRH58;o__	0	0	0	0	0	0	0	0	0	0	0	0	0	0	0	0	0	0	0	0	0	0	0	0	0	0	0	0	0	0	0	0	0	0	0	0	0	0
k__Archaea;p__Euryarchaeota;__;__	0	0	0	0	0	0	0	0	0	0	0	0	0	0	0	0	0	0	0	0	0	0	0	0	0	0	0	0	0	0	0	0	0	0	0	0	0	0
k__Bacteria;p__Firmicutes;c__Clostridia;o__OPB54	0	0	0	0	0	0	0	0	0	0	0	0	0	0	0	0	0	0	0	0	0	0	0	0	0	0	0	0	0	0	0	0	0	0	0	0	0	0
k__Bacteria;p__Proteobacteria;__;__	0	0	0	0	0	0	0	0	0	0	0	0	0	0	0	0	1.18198e-05	0	0	0	0	0	0	0	0	0	0	0	0	0	0	0	0	0	0	0	0	0
k__Bacteria;p__Actinobacteria;c__Thermoleophilia;o__Solirubrobacterales	0	0	0	0	0	0	0	0	0	0	0	0	0	0	0	0	0	0	0	0	9.39477e-06	0	0	0	0	0	0	0	0	0	0	0	0	0	0	0	0	0

## Sheet: Mou, KT 2019
Study	Type of sample	Sequencing technique and 16S rRNA gene region	Number of animals	Age of animals	Data availability (BioProject ID)
Mou KT, et al. 2019	Nasal swab	Illumina MiSeq (V4)	9	2-3 weeks	PRJNA518919
Day	Treatment group	Genus	Percent abundance
0	NON	Moraxellaceae_unclassified	29.7405
0	NON	Streptococcus	23.6127
0	NON	Actinobacillus	9.30272
0	NON	Flavobacteriaceae_unclassified	3.86659
0	NON	Moraxella	3.36714
0	NON	Carnobacteriaceae_unclassified	2.55206
0	NON	Lactobacillus	2.43051
0	NON	Neisseriaceae_unclassified	1.68622
0	NON	Escherichia-Shigella	1.04256
0	NON	Micrococcaceae_unclassified	1.02327
0	NON	Bacteria_unclassified	0.977917
0	NON	Pseudomonas	0.834113
0	NON	Ruminococcaceae_unclassified	0.747444
0	NON	Prevotellaceae_unclassified	0.744417
0	NON	Lachnospiraceae_unclassified	0.713506
0	NON	Bacteroides	0.707231
0	NON	Porphyromonadaceae_unclassified	0.684456
0	NON	Terrisporobacter	0.671633
0	NON	Fusobacterium	0.659626
0	NON	Peptostreptococcaceae_unclassified	0.630128
0	NON	Clostridiaceae_1_unclassified	0.616321
0	NON	Clostridiales_unclassified	0.602708
0	NON	Staphylococcus	0.596648
0	NON	Acinetobacter	0.513273
0	NON	Prevotella_9	0.507403
0	NON	Phascolarctobacterium	0.465456
0	NON	Bacillales_unclassified	0.406901
0	NON	Sphingobacterium	0.395818
0	NON	Chitinophagaceae_unclassified	0.384259
0	NON	Flavobacterium	0.35194
0	NON	Clostridium_sensu_stricto_1	0.343149
0	NON	Enterobacter	0.309543
0	NON	Enterococcus	0.29881
0	NON	Bacteroidales_unclassified	0.29847
0	NON	Veillonella	0.298233
0	NON	Turicibacter	0.29276
0	NON	Gammaproteobacteria_unclassified	0.268211
0	NON	Bacteroidetes_unclassified	0.267967
0	NON	Psychrobacter	0.259502
0	NON	Chryseobacterium	0.242606
0	NON	Alloprevotella	0.23395
0	NON	Christensenellaceae_R-7_group	0.200811
0	NON	Parvimonas	0.180887
0	NON	Megasphaera	0.170028
0	NON	Lactobacillales_unclassified	0.167701
0	NON	Treponema_2	0.164596
0	NON	Family_XIII_unclassified	0.150646
0	NON	Veillonellaceae_unclassified	0.150483
0	NON	Ruminococcaceae_UCG-002	0.131058
0	NON	Blautia	0.128212
0	NON	Ruminococcaceae_UCG-005	0.125508
0	NON	Ruminococcaceae_ge	0.122604
0	NON	Lachnoclostridium	0.119883
0	NON	Synergistaceae_unclassified	0.108735
0	NON	Firmicutes_unclassified	0.105904
0	NON	Family_XIII_ge	0.0973656
0	NON	Pantoea	0.0948226
0	NON	Alysiella	0.0891748
0	NON	Actinobacteria_unclassified	0.0836238
0	NON	Janthinobacterium	0.0808794
0	NON	Erysipelotrichaceae_unclassified	0.0806348
0	NON	Mitsuokella	0.06969
0	NON	Enterobacteriaceae_unclassified	0.0613122
0	NON	Prevotellaceae_UCG-003	0.0558323
0	NON	Ruminococcaceae_UCG-014	0.0502429
0	NON	Pasteurellaceae_unclassified	0.0474163
0	NON	Roseburia	0.0417726
0	NON	Ruminococcus_1	0.0417629
0	NON	Collinsella	0.0390144
0	NON	Rikenellaceae_RC9_gut_group	0.0362633
0	NON	uncultured.1	0.036245
0	NON	Oscillospira	0.0335037
0	NON	Trueperella	0.0306447
0	NON	Campylobacter	0.0306337
0	NON	Faecalibacterium	0.0250907
0	NON	Coriobacteriaceae_unclassified	0.0195438
0	NON	Oribacterium	0.0195156
0	NON	Lachnospiraceae_ge	0.0139279
0	NON	Faecalitalea	0.0111586
0	NON	Prevotella_7	0.0111516
0	NON	Bifidobacterium	0.00836689
0	NON	Aeromonas	0.00835844
0	NON	Porphyromonas	0.00557228
0	NON	Ruminococcaceae_UCG-008	0.0055639
0	NON	uncultured	0.00279314
0	NON	Prevotella	0.00278753
0	NON	Coprococcus_1	0.00277778
0	IF	Moraxellaceae_unclassified	32.8342
0	IF	Streptococcus	12.6821
0	IF	Actinobacillus	11.6699
0	IF	Flavobacteriaceae_unclassified	7.52027
0	IF	Moraxella	5.01148
0	IF	Lactobacillus	2.15566
0	IF	Carnobacteriaceae_unclassified	2.12243
0	IF	Neisseriaceae_unclassified	1.79802
0	IF	Ruminococcaceae_unclassified	1.39045
0	IF	Clostridiales_unclassified	1.38517
0	IF	Lachnospiraceae_unclassified	1.20314
0	IF	Clostridiaceae_1_unclassified	1.00515
0	IF	Terrisporobacter	0.997398
0	IF	Prevotellaceae_unclassified	0.931328
0	IF	Peptostreptococcaceae_unclassified	0.902384
0	IF	Chitinophagaceae_unclassified	0.881766
0	IF	Phascolarctobacterium	0.870796
0	IF	Micrococcaceae_unclassified	0.839155
0	IF	Escherichia-Shigella	0.799465
0	IF	Bacteroidales_unclassified	0.722849
0	IF	Bacteria_unclassified	0.720248
0	IF	Christensenellaceae_R-7_group	0.662226
0	IF	Bacteroidetes_unclassified	0.649064
0	IF	Synergistaceae_unclassified	0.598909
0	IF	Staphylococcus	0.445878
0	IF	Acinetobacter	0.385233
0	IF	Bacteroides	0.37456
0	IF	Turicibacter	0.369404
0	IF	Prevotella_9	0.332454
0	IF	Family_XIII_unclassified	0.287572
0	IF	Ruminococcaceae_ge	0.282309
0	IF	Clostridium_sensu_stricto_1	0.27705
0	IF	Blautia	0.271697
0	IF	Alloprevotella	0.266327
0	IF	Treponema_2	0.25335
0	IF	Pseudomonas	0.25061
0	IF	Lachnoclostridium	0.250594
0	IF	Porphyromonadaceae_unclassified	0.224277
0	IF	Flavobacterium	0.213925
0	IF	Firmicutes_unclassified	0.200491
0	IF	Ruminococcaceae_UCG-002	0.174134
0	IF	Psychrobacter	0.171468
0	IF	Veillonella	0.163615
0	IF	Fusobacterium	0.160788
0	IF	Alysiella	0.153053
0	IF	Rikenellaceae_RC9_gut_group	0.152993
0	IF	Enterobacter	0.145146
0	IF	Ruminococcaceae_UCG-005	0.137243
0	IF	Veillonellaceae_unclassified	0.134559
0	IF	Enterococcus	0.121384
0	IF	Gammaproteobacteria_unclassified	0.116166
0	IF	Megasphaera	0.116116
0	IF	Pasteurellaceae_unclassified	0.108181
0	IF	Sphingobacterium	0.0949625
0	IF	Family_XIII_ge	0.09494
0	IF	Bacillales_unclassified	0.0897021
0	IF	Oscillospira	0.0896809
0	IF	Chryseobacterium	0.0817888
0	IF	Mitsuokella	0.0765402
0	IF	Ruminococcus_1	0.0659439
0	IF	Lactobacillales_unclassified	0.0554719
0	IF	uncultured.1	0.0501465
0	IF	Collinsella	0.0448569
0	IF	Campylobacter	0.0448358
0	IF	Actinobacteria_unclassified	0.0342804
0	IF	Roseburia	0.0316767
0	IF	Coriobacteriaceae_unclassified	0.031674
0	IF	Lachnospiraceae_ge	0.0290332
0	IF	Janthinobacterium	0.0263884
0	IF	Aeromonas	0.0263752
0	IF	Faecalibacterium	0.0237542
0	IF	Faecalitalea	0.0237502
0	IF	Prevotellaceae_UCG-003	0.0237423
0	IF	Bifidobacterium	0.0211147
0	IF	Pantoea	0.0158489
0	IF	Oribacterium	0.015833
0	IF	Ruminococcaceae_UCG-008	0.0158304
0	IF	Erysipelotrichaceae_unclassified	0.0158277
0	IF	Enterobacteriaceae_unclassified	0.0132001
0	IF	Coprococcus_1	0.0131922
0	IF	Ruminococcaceae_UCG-014	0.0131843
0	IF	Trueperella	0.00791453
0	IF	Prevotella_7	0.00527899
0	IF	Porphyromonas	0.00527635
0	IF	Parvimonas	0.00527239
0	IF	Prevotella	0.0026395
0	IM	Moraxellaceae_unclassified	37.7177
0	IM	Streptococcus	14.9506
0	IM	Actinobacillus	11.4369
0	IM	Flavobacteriaceae_unclassified	5.29175
0	IM	Moraxella	4.71121
0	IM	Carnobacteriaceae_unclassified	3.34978
0	IM	Neisseriaceae_unclassified	2.24184
0	IM	Lactobacillus	1.39236
0	IM	Ruminococcaceae_unclassified	1.22582
0	IM	Clostridiales_unclassified	1.01498
0	IM	Bacteria_unclassified	1.00925
0	IM	Lachnospiraceae_unclassified	0.688036
0	IM	Prevotellaceae_unclassified	0.67222
0	IM	Micrococcaceae_unclassified	0.66202
0	IM	Bacteroides	0.651028
0	IM	Chitinophagaceae_unclassified	0.604611
0	IM	Bacteroidales_unclassified	0.540485
0	IM	Bacteroidetes_unclassified	0.51128
0	IM	Escherichia-Shigella	0.464271
0	IM	Staphylococcus	0.440419
0	IM	Acinetobacter	0.430294
0	IM	Phascolarctobacterium	0.411246
0	IM	Synergistaceae_unclassified	0.40849
0	IM	Christensenellaceae_R-7_group	0.40331
0	IM	Fusobacterium	0.395341
0	IM	Clostridiaceae_1_unclassified	0.366779
0	IM	Porphyromonadaceae_unclassified	0.360992
0	IM	Peptostreptococcaceae_unclassified	0.356035
0	IM	Pseudomonas	0.306187
0	IM	Clostridium_sensu_stricto_1	0.269134
0	IM	Terrisporobacter	0.263766
0	IM	Prevotella_9	0.22415
0	IM	Veillonellaceae_unclassified	0.216097
0	IM	Enterococcus	0.208432
0	IM	Flavobacterium	0.200968
0	IM	Ruminococcaceae_UCG-002	0.19771
0	IM	Family_XIII_ge	0.195146
0	IM	Family_XIII_unclassified	0.192444
0	IM	Treponema_2	0.189858
0	IM	Lachnoclostridium	0.176622
0	IM	Turicibacter	0.173993
0	IM	Chryseobacterium	0.16097
0	IM	Enterobacter	0.147739
0	IM	Alysiella	0.132001
0	IM	Firmicutes_unclassified	0.131797
0	IM	Alloprevotella	0.126581
0	IM	Bacillales_unclassified	0.118817
0	IM	Ruminococcaceae_UCG-014	0.110747
0	IM	Blautia	0.105433
0	IM	Collinsella	0.102795
0	IM	Ruminococcaceae_ge	0.0975865
0	IM	Psychrobacter	0.0950068
0	IM	Lactobacillales_unclassified	0.0872781
0	IM	Veillonella	0.0870164
0	IM	Megasphaera	0.0870086
0	IM	Rikenellaceae_RC9_gut_group	0.0843584
0	IM	Prevotellaceae_UCG-003	0.0764584
0	IM	Gammaproteobacteria_unclassified	0.0687245
0	IM	Coriobacteriaceae_unclassified	0.0685556
0	IM	Sphingobacterium	0.0658991
0	IM	Erysipelotrichaceae_unclassified	0.0632528
0	IM	Actinobacteria_unclassified	0.0527757
0	IM	Pasteurellaceae_unclassified	0.0527399
0	IM	Campylobacter	0.0474715
0	IM	Oscillospira	0.0474357
0	IM	Roseburia	0.0448121
0	IM	Enterobacteriaceae_unclassified	0.037033
0	IM	Mitsuokella	0.0368936
0	IM	Prevotella_7	0.0342778
0	IM	Ruminococcaceae_UCG-005	0.0342594
0	IM	Ruminococcus_1	0.0263712
0	IM	Pantoea	0.0211216
0	IM	Faecalitalea	0.0184912
0	IM	Bifidobacterium	0.018462
0	IM	Faecalibacterium	0.0158331
0	IM	Aeromonas	0.0131777
0	IM	Ruminococcaceae_UCG-008	0.0105382
0	IM	uncultured.1	0.00792387
0	IM	Lachnospiraceae_ge	0.0079185
0	IM	Janthinobacterium	0.00790924
0	IM	Trueperella	0.00527372
0	IM	Coprococcus_1	0.00526975
0	IM	Parvimonas	0.00526843
0	IM	Catenibacterium	0.00526711
0	IM	Mannheimia	0.00526316
0	IM	Oribacterium	0.0026528
0	IM	Mannheimia	0.00264082
0	IM	Prevotella	0.00263553
4	NON	Moraxellaceae_unclassified	15.8264
4	NON	Lactobacillus	11.0618
4	NON	Streptococcus	10.5913
4	NON	Actinobacillus	10.3827
4	NON	Prevotellaceae_unclassified	5.15086
4	NON	Megasphaera	4.67472
4	NON	Flavobacteriaceae_unclassified	3.94484
4	NON	Prevotella_9	3.57075
4	NON	Lachnospiraceae_unclassified	3.54792
4	NON	Phascolarctobacterium	3.09916
4	NON	Ruminococcaceae_unclassified	3.03796
4	NON	Veillonellaceae_unclassified	1.79432
4	NON	Bacteria_unclassified	1.36378
4	NON	Ruminococcaceae_UCG-005	1.34822
4	NON	Carnobacteriaceae_unclassified	1.09435
4	NON	Escherichia-Shigella	0.999463
4	NON	Blautia	0.981518
4	NON	Bacteroidales_unclassified	0.942661
4	NON	Neisseriaceae_unclassified	0.830707
4	NON	Moraxella	0.730561
4	NON	Mitsuokella	0.728562
4	NON	Clostridiales_unclassified	0.703543
4	NON	Ruminococcaceae_UCG-002	0.646798
4	NON	Christensenellaceae_R-7_group	0.626226
4	NON	Clostridiaceae_1_unclassified	0.619393
4	NON	Roseburia	0.61039
4	NON	Ruminococcaceae_UCG-008	0.598827
4	NON	Family_XIII_unclassified	0.582895
4	NON	Treponema_2	0.528288
4	NON	Ruminococcaceae_ge	0.453192
4	NON	Bacteroidetes_unclassified	0.453127
4	NON	Alloprevotella	0.409865
4	NON	Staphylococcus	0.396871
4	NON	Lachnoclostridium	0.38257
4	NON	Coprococcus_1	0.380385
4	NON	Gammaproteobacteria_unclassified	0.359887
4	NON	Rikenellaceae_RC9_gut_group	0.30514
4	NON	Ruminococcus_1	0.286852
4	NON	Chitinophagaceae_unclassified	0.271049
4	NON	Terrisporobacter	0.268748
4	NON	Prevotellaceae_UCG-003	0.264139
4	NON	Bacteroides	0.259657
4	NON	Turicibacter	0.241357
4	NON	Clostridium_sensu_stricto_1	0.229981
4	NON	Prevotella_7	0.223165
4	NON	Micrococcaceae_unclassified	0.205242
4	NON	Faecalibacterium	0.168502
4	NON	Veillonella	0.15706
4	NON	Acinetobacter	0.141338
4	NON	Firmicutes_unclassified	0.138936
4	NON	Collinsella	0.13436
4	NON	uncultured.1	0.122987
4	NON	Erysipelotrichaceae_unclassified	0.120689
4	NON	Ruminococcaceae_UCG-014	0.107034
4	NON	Oscillospira	0.104721
4	NON	Fusobacterium	0.0978867
4	NON	Porphyromonadaceae_unclassified	0.0978753
4	NON	Bifidobacterium	0.0956208
4	NON	Peptostreptococcaceae_unclassified	0.0888107
4	NON	Coriobacteriaceae_unclassified	0.086506
4	NON	Campylobacter	0.079721
4	NON	Lachnospiraceae_ge	0.0683242
4	NON	Family_XIII_ge	0.066031
4	NON	Faecalitalea	0.0637526
4	NON	Synergistaceae_unclassified	0.0569367
4	NON	Pseudomonas	0.0501151
4	NON	Enterobacter	0.047791
4	NON	Bacillales_unclassified	0.0432639
4	NON	Catenibacterium	0.0364389
4	NON	Janthinobacterium	0.034125
4	NON	Psychrobacter	0.0318512
4	NON	Pasteurellaceae_unclassified	0.0273354
4	NON	Actinobacteria_unclassified	0.0273263
4	NON	Parvimonas	0.027316
4	NON	Oribacterium	0.0182217
4	NON	Alysiella	0.0159478
4	NON	Chryseobacterium	0.015933
4	NON	Lactobacillales_unclassified	0.0136626
4	NON	Pantoea	0.00911144
4	NON	Flavobacterium	0.00911142
4	NON	Sphingobacterium	0.00682958
4	NON	Trueperella	0.00682728
4	NON	Enterobacteriaceae_unclassified	0.00228186
4	NON	Enterococcus	0.00228186
4	NON	Porphyromonas	0.00228186
4	NON	Chlamydia	0.00227957
4	IF	Actinobacillus	30.6933
4	IF	Moraxellaceae_unclassified	14.1238
4	IF	Streptococcus	7.76967
4	IF	Lactobacillus	6.52489
4	IF	Prevotellaceae_unclassified	5.46289
4	IF	Lachnospiraceae_unclassified	5.26554
4	IF	Megasphaera	3.81326
4	IF	Phascolarctobacterium	3.06945
4	IF	Ruminococcaceae_unclassified	2.35344
4	IF	Moraxella	2.34179
4	IF	Prevotella_9	1.61223
4	IF	Bacteroidales_unclassified	1.23675
4	IF	Ruminococcaceae_UCG-005	0.891384
4	IF	Clostridiales_unclassified	0.838735
4	IF	Flavobacteriaceae_unclassified	0.690761
4	IF	Lachnoclostridium	0.688569
4	IF	Christensenellaceae_R-7_group	0.666006
4	IF	Escherichia-Shigella	0.650682
4	IF	Bacteria_unclassified	0.605874
4	IF	Ruminococcaceae_UCG-002	0.585891
4	IF	Veillonellaceae_unclassified	0.540789
4	IF	Family_XIII_unclassified	0.515907
4	IF	Prevotella_7	0.478113
4	IF	Bacteroidetes_unclassified	0.458166
4	IF	Blautia	0.453313
4	IF	Mitsuokella	0.443217
4	IF	Alloprevotella	0.410604
4	IF	Rikenellaceae_RC9_gut_group	0.363011
4	IF	Neisseriaceae_unclassified	0.353065
4	IF	Treponema_2	0.350554
4	IF	Clostridiaceae_1_unclassified	0.330505
4	IF	Bacteroides	0.297937
4	IF	Ruminococcaceae_ge	0.285445
4	IF	Chitinophagaceae_unclassified	0.270423
4	IF	Ruminococcus_1	0.240375
4	IF	Collinsella	0.222788
4	IF	Ruminococcaceae_UCG-008	0.210289
4	IF	Faecalibacterium	0.207799
4	IF	Roseburia	0.205304
4	IF	Firmicutes_unclassified	0.197798
4	IF	Coprococcus_1	0.182738
4	IF	Terrisporobacter	0.177782
4	IF	Enterobacter	0.150214
4	IF	Veillonella	0.130167
4	IF	Clostridium_sensu_stricto_1	0.127699
4	IF	uncultured.1	0.12767
4	IF	Faecalitalea	0.125187
4	IF	Synergistaceae_unclassified	0.12266
4	IF	Pseudomonas	0.112618
4	IF	Prevotellaceae_UCG-003	0.110187
4	IF	Peptostreptococcaceae_unclassified	0.0901252
4	IF	Oscillospira	0.0751115
4	IF	Porphyromonadaceae_unclassified	0.0700889
4	IF	Coriobacteriaceae_unclassified	0.0625902
4	IF	Turicibacter	0.0625814
4	IF	Fusobacterium	0.0600902
4	IF	Psychrobacter	0.0550488
4	IF	Carnobacteriaceae_unclassified	0.0500739
4	IF	Lachnospiraceae_ge	0.0475852
4	IF	Erysipelotrichaceae_unclassified	0.0400714
4	IF	Micrococcaceae_unclassified	0.0350664
4	IF	Staphylococcus	0.0325665
4	IF	Gammaproteobacteria_unclassified	0.0275614
4	IF	Family_XIII_ge	0.0275363
4	IF	Actinobacteria_unclassified	0.0275326
4	IF	Campylobacter	0.0250351
4	IF	Oribacterium	0.0225376
4	IF	Alysiella	0.0225338
4	IF	Chryseobacterium	0.0225263
4	IF	Acinetobacter	0.0200288
4	IF	Enterococcus	0.0175138
4	IF	Lactobacillales_unclassified	0.0150138
4	IF	Bacillales_unclassified	0.0125163
4	IF	Flavobacterium	0.0125113
4	IF	Ruminococcaceae_UCG-014	0.0100163
4	IF	Pantoea	0.00750876
4	IF	Janthinobacterium	0.00750626
4	IF	Bifidobacterium	0.00501506
4	IF	Mannheimia	0.0050113
4	IF	Pasteurellaceae_unclassified	0.00500877
4	IF	Enterobacteriaceae_unclassified	0.00500375
4	IF	Catenibacterium	0.00250376
4	IF	Aeromonas	0.00250125
4	IF	Sphingobacterium	0.00250125
4	IM	Actinobacillus	22.6359
4	IM	Moraxellaceae_unclassified	12.9371
4	IM	Lactobacillus	10.504
4	IM	Megasphaera	6.56499
4	IM	Prevotellaceae_unclassified	6.13662
4	IM	Streptococcus	4.66128
4	IM	Prevotella_9	4.21161
4	IM	Lachnospiraceae_unclassified	3.64087
4	IM	Phascolarctobacterium	3.60212
4	IM	Veillonellaceae_unclassified	2.52101
4	IM	Ruminococcaceae_unclassified	2.44846
4	IM	Roseburia	1.54514
4	IM	Blautia	1.12652
4	IM	Mitsuokella	1.1263
4	IM	Ruminococcaceae_UCG-005	1.05133
4	IM	Bacteroidales_unclassified	1.04211
4	IM	Bacteria_unclassified	0.937432
4	IM	Clostridiales_unclassified	0.926141
4	IM	Alloprevotella	0.891869
4	IM	Christensenellaceae_R-7_group	0.637144
4	IM	Lachnoclostridium	0.603037
4	IM	Prevotella_7	0.468721
4	IM	Family_XIII_unclassified	0.466467
4	IM	Neisseriaceae_unclassified	0.446093
4	IM	Ruminococcaceae_UCG-008	0.445965
4	IM	Treponema_2	0.434601
4	IM	Moraxella	0.425569
4	IM	Faecalibacterium	0.42551
4	IM	Ruminococcaceae_UCG-002	0.411865
4	IM	Clostridiaceae_1_unclassified	0.40513
4	IM	Firmicutes_unclassified	0.318581
4	IM	Ruminococcus_1	0.307159
4	IM	Prevotellaceae_UCG-003	0.304897
4	IM	Bacteroidetes_unclassified	0.298077
4	IM	Ruminococcaceae_ge	0.241197
4	IM	Veillonella	0.234394
4	IM	Coprococcus_1	0.218449
4	IM	Gammaproteobacteria_unclassified	0.213892
4	IM	Rikenellaceae_RC9_gut_group	0.204761
4	IM	Escherichia-Shigella	0.186602
4	IM	Collinsella	0.17753
4	IM	uncultured.1	0.1593
4	IM	Micrococcaceae_unclassified	0.156996
4	IM	Clostridium_sensu_stricto_1	0.136518
4	IM	Chitinophagaceae_unclassified	0.113774
4	IM	Coriobacteriaceae_unclassified	0.111493
4	IM	Catenibacterium	0.100143
4	IM	Bacteroides	0.100113
4	IM	Flavobacteriaceae_unclassified	0.0955115
4	IM	Lachnospiraceae_ge	0.0887685
4	IM	Turicibacter	0.0864672
4	IM	Staphylococcus	0.0819286
4	IM	Oscillospira	0.0796331
4	IM	Flavobacterium	0.0750922
4	IM	Pseudomonas	0.0750877
4	IM	Carnobacteriaceae_unclassified	0.0705433
4	IM	Terrisporobacter	0.0637308
4	IM	Ruminococcaceae_UCG-014	0.0637263
4	IM	Porphyromonadaceae_unclassified	0.0637047
4	IM	Oribacterium	0.0546183
4	IM	Bacillales_unclassified	0.0477694
4	IM	Pantoea	0.0477591
4	IM	Synergistaceae_unclassified	0.0455046
4	IM	Enterobacter	0.0432433
4	IM	Faecalitalea	0.0432285
4	IM	Family_XIII_ge	0.0432239
4	IM	Enterococcus	0.0409774
4	IM	Lactobacillales_unclassified	0.0409706
4	IM	Acinetobacter	0.0341467
4	IM	Pasteurellaceae_unclassified	0.0272978
4	IM	Fusobacterium	0.0250433
4	IM	Bifidobacterium	0.0250285
4	IM	Alysiella	0.0250239
4	IM	Peptostreptococcaceae_unclassified	0.0204819
4	IM	Psychrobacter	0.0204762
4	IM	Erysipelotrichaceae_unclassified	0.0136523
4	IM	Chryseobacterium	0.0113796
4	IM	Campylobacter	0.0113784
4	IM	Actinobacteria_unclassified	0.00910459
4	IM	Mannheimia	0.00910001
4	IM	Parvimonas	0.00682842
4	IM	Aeromonas	0.00682387
4	IM	Chlamydia	0.00455342
4	IM	Enterobacteriaceae_unclassified	0.00455001
4	IM	Janthinobacterium	0.00227614
4	IM	Trueperella	0.00227614
4	IM	Sphingobacterium	0.002275
7	NON	Lactobacillus	18.3081
7	NON	Moraxellaceae_unclassified	15.6381
7	NON	Megasphaera	10.9835
7	NON	Actinobacillus	9.41272
7	NON	Lachnospiraceae_unclassified	3.8724
7	NON	Flavobacteriaceae_unclassified	3.81604
7	NON	Blautia	3.15085
7	NON	Phascolarctobacterium	2.79395
7	NON	Ruminococcaceae_unclassified	2.58357
7	NON	Streptococcus	2.40644
7	NON	Prevotellaceae_unclassified	1.42598
7	NON	Bacteria_unclassified	1.33472
7	NON	Prevotella_9	1.32211
7	NON	Ruminococcaceae_UCG-005	1.28875
7	NON	Veillonellaceae_unclassified	1.28551
7	NON	Moraxella	1.24833
7	NON	Carnobacteriaceae_unclassified	1.24607
7	NON	Lachnoclostridium	1.04445
7	NON	Ruminococcaceae_UCG-008	0.997969
7	NON	Family_XIII_unclassified	0.887784
7	NON	Mitsuokella	0.74431
7	NON	Ruminococcaceae_ge	0.724549
7	NON	Roseburia	0.697606
7	NON	Faecalibacterium	0.664112
7	NON	Christensenellaceae_R-7_group	0.60405
7	NON	Alloprevotella	0.550926
7	NON	Bacteroidales_unclassified	0.534311
7	NON	Firmicutes_unclassified	0.53392
7	NON	Neisseriaceae_unclassified	0.514216
7	NON	Escherichia-Shigella	0.487024
7	NON	Collinsella	0.450682
7	NON	Clostridiales_unclassified	0.343721
7	NON	Coriobacteriaceae_unclassified	0.337123
7	NON	Chitinophagaceae_unclassified	0.330456
7	NON	Micrococcaceae_unclassified	0.317939
7	NON	Bifidobacterium	0.300346
7	NON	Catenibacterium	0.256825
7	NON	Pasteurellaceae_unclassified	0.236847
7	NON	Gammaproteobacteria_unclassified	0.234062
7	NON	Coprococcus_1	0.227008
7	NON	Acinetobacter	0.220757
7	NON	Veillonella	0.216926
7	NON	Lachnospiraceae_ge	0.207107
7	NON	Ruminococcaceae_UCG-002	0.200338
7	NON	Clostridiaceae_1_unclassified	0.197051
7	NON	Ruminococcus_1	0.193711
7	NON	Oribacterium	0.190217
7	NON	Campylobacter	0.163653
7	NON	Family_XIII_ge	0.160272
7	NON	Ruminococcaceae_UCG-014	0.143577
7	NON	Staphylococcus	0.136862
7	NON	Bacillales_unclassified	0.126884
7	NON	Flavobacterium	0.120439
7	NON	Pseudomonas	0.120322
7	NON	Clostridium_sensu_stricto_1	0.116948
7	NON	Terrisporobacter	0.113529
7	NON	Prevotella_7	0.106939
7	NON	Prevotellaceae_UCG-003	0.106936
7	NON	Enterococcus	0.100515
7	NON	uncultured.1	0.0968758
7	NON	Fusobacterium	0.0968507
7	NON	Turicibacter	0.0935289
7	NON	Rikenellaceae_RC9_gut_group	0.093524
7	NON	Faecalitalea	0.0934503
7	NON	Bacteroidetes_unclassified	0.0901454
7	NON	Lactobacillales_unclassified	0.0870136
7	NON	Enterobacter	0.0835137
7	NON	Porphyromonas	0.053467
7	NON	Treponema_2	0.0534253
7	NON	Alysiella	0.0500618
7	NON	Chlamydia	0.0467218
7	NON	Psychrobacter	0.0401508
7	NON	Actinobacteria_unclassified	0.0401189
7	NON	Porphyromonadaceae_unclassified	0.0367335
7	NON	Peptostreptococcaceae_unclassified	0.0367017
7	NON	Bacteroides	0.0300585
7	NON	Erysipelotrichaceae_unclassified	0.0200267
7	NON	Oscillospira	0.0200184
7	NON	Sphingobacterium	0.0134021
7	NON	Pantoea	0.0133333
7	NON	Chryseobacterium	0.00669181
7	NON	Janthinobacterium	0.00667836
7	NON	Synergistaceae_unclassified	0.00667669
7	NON	Enterobacteriaceae_unclassified	0.00334169
7	NON	uncultured	0.00333667
7	IF	Actinobacillus	37.5343
7	IF	Moraxellaceae_unclassified	18.8808
7	IF	Prevotellaceae_unclassified	4.343
7	IF	Lachnospiraceae_unclassified	3.90329
7	IF	Lactobacillus	3.49202
7	IF	Streptococcus	3.26683
7	IF	Phascolarctobacterium	3.07397
7	IF	Ruminococcaceae_unclassified	2.28416
7	IF	Megasphaera	2.15171
7	IF	Moraxella	1.85797
7	IF	Veillonellaceae_unclassified	1.57999
7	IF	Prevotella_9	1.44052
7	IF	Alloprevotella	1.30476
7	IF	Bacteria_unclassified	1.12948
7	IF	Flavobacteriaceae_unclassified	0.907813
7	IF	Neisseriaceae_unclassified	0.76454
7	IF	Family_XIII_unclassified	0.722074
7	IF	Lachnoclostridium	0.682693
7	IF	Ruminococcaceae_UCG-005	0.593304
7	IF	Blautia	0.564811
7	IF	Chitinophagaceae_unclassified	0.561218
7	IF	Bacteroidales_unclassified	0.543368
7	IF	Clostridiales_unclassified	0.493243
7	IF	Ruminococcaceae_ge	0.471815
7	IF	Enterobacter	0.453602
7	IF	Bacteroidetes_unclassified	0.425343
7	IF	Christensenellaceae_R-7_group	0.414681
7	IF	Bacteroides	0.382484
7	IF	Coprococcus_1	0.353877
7	IF	Escherichia-Shigella	0.346741
7	IF	Rikenellaceae_RC9_gut_group	0.26809
7	IF	Roseburia	0.243066
7	IF	Collinsella	0.239506
7	IF	Ruminococcaceae_UCG-002	0.232357
7	IF	Faecalibacterium	0.210875
7	IF	Treponema_2	0.196647
7	IF	Carnobacteriaceae_unclassified	0.196527
7	IF	Mitsuokella	0.185875
7	IF	Clostridiaceae_1_unclassified	0.175164
7	IF	Ruminococcaceae_UCG-008	0.167988
7	IF	Fusobacterium	0.160807
7	IF	Prevotella_7	0.150141
7	IF	Veillonella	0.142955
7	IF	Micrococcaceae_unclassified	0.135768
7	IF	Firmicutes_unclassified	0.132259
7	IF	Ruminococcus_1	0.132254
7	IF	Prevotellaceae_UCG-003	0.121536
7	IF	Porphyromonadaceae_unclassified	0.103638
7	IF	Faecalitalea	0.0857751
7	IF	Coriobacteriaceae_unclassified	0.0822162
7	IF	Clostridium_sensu_stricto_1	0.0750644
7	IF	Oscillospira	0.0643465
7	IF	Pseudomonas	0.0643322
7	IF	Terrisporobacter	0.0571786
7	IF	uncultured.1	0.0429054
7	IF	Pasteurellaceae_unclassified	0.0428911
7	IF	Bifidobacterium	0.0393286
7	IF	Ruminococcaceae_UCG-014	0.0393268
7	IF	Alysiella	0.0286036
7	IF	Staphylococcus	0.0285947
7	IF	Psychrobacter	0.0250232
7	IF	Acinetobacter	0.0214554
7	IF	Peptostreptococcaceae_unclassified	0.0178732
7	IF	Campylobacter	0.0178732
7	IF	Lachnospiraceae_ge	0.0178697
7	IF	Bacillales_unclassified	0.0178661
7	IF	Oribacterium	0.0142929
7	IF	Flavobacterium	0.0107358
7	IF	Chryseobacterium	0.0107286
7	IF	Actinobacteria_unclassified	0.0107286
7	IF	Synergistaceae_unclassified	0.0107232
7	IF	Family_XIII_ge	0.0107196
7	IF	Erysipelotrichaceae_unclassified	0.0071518
7	IF	Sphingobacterium	0.00715001
7	IF	Turicibacter	0.00715001
7	IF	Chlamydia	0.00714822
7	IF	Lactobacillales_unclassified	0.00714643
7	IF	Pantoea	0.00714643
7	IF	Parvimonas	0.00714643
7	IF	Catenibacterium	0.003575
7	IF	Gammaproteobacteria_unclassified	0.003575
7	IF	Enterobacteriaceae_unclassified	0.00357321
7	IF	Janthinobacterium	0.00357143
7	IM	Actinobacillus	36.3534
7	IM	Moraxellaceae_unclassified	20.7436
7	IM	Lactobacillus	5.69025
7	IM	Streptococcus	4.25428
7	IM	Lachnospiraceae_unclassified	2.69349
7	IM	Phascolarctobacterium	2.47666
7	IM	Ruminococcaceae_unclassified	2.04277
7	IM	Veillonellaceae_unclassified	1.96568
7	IM	Prevotella_9	1.8857
7	IM	Prevotellaceae_unclassified	1.58207
7	IM	Megasphaera	1.54531
7	IM	Moraxella	1.13452
7	IM	Bacteria_unclassified	1.06475
7	IM	Alloprevotella	0.947953
7	IM	Blautia	0.927766
7	IM	Chitinophagaceae_unclassified	0.873824
7	IM	Family_XIII_unclassified	0.794339
7	IM	Neisseriaceae_unclassified	0.694267
7	IM	Escherichia-Shigella	0.684351
7	IM	Clostridiales_unclassified	0.637641
7	IM	Christensenellaceae_R-7_group	0.560862
7	IM	Ruminococcaceae_UCG-005	0.537358
7	IM	Faecalibacterium	0.530605
7	IM	Lachnoclostridium	0.514035
7	IM	Firmicutes_unclassified	0.403893
7	IM	Bacteroidales_unclassified	0.403865
7	IM	Coprococcus_1	0.397144
7	IM	Collinsella	0.377129
7	IM	Ruminococcaceae_ge	0.363803
7	IM	Ruminococcaceae_UCG-008	0.347104
7	IM	Mitsuokella	0.343799
7	IM	Ruminococcaceae_UCG-002	0.337153
7	IM	Roseburia	0.330357
7	IM	Veillonella	0.280341
7	IM	Ruminococcus_1	0.270386
7	IM	Micrococcaceae_unclassified	0.253686
7	IM	Acinetobacter	0.250249
7	IM	Clostridiaceae_1_unclassified	0.200281
7	IM	Staphylococcus	0.183529
7	IM	Bacteroides	0.173609
7	IM	Clostridium_sensu_stricto_1	0.170234
7	IM	Carnobacteriaceae_unclassified	0.170027
7	IM	Oribacterium	0.163492
7	IM	Bacteroidetes_unclassified	0.156886
7	IM	Chryseobacterium	0.143467
7	IM	Pseudomonas	0.136767
7	IM	Gammaproteobacteria_unclassified	0.123537
7	IM	Bifidobacterium	0.123489
7	IM	Coriobacteriaceae_unclassified	0.123474
7	IM	Family_XIII_ge	0.11346
7	IM	Prevotella_7	0.110087
7	IM	Alysiella	0.103504
7	IM	Lachnospiraceae_ge	0.100184
7	IM	Prevotellaceae_UCG-003	0.0800835
7	IM	Ruminococcaceae_UCG-014	0.076802
7	IM	Psychrobacter	0.0767251
7	IM	Terrisporobacter	0.0667803
7	IM	Chlamydia	0.0634436
7	IM	Rikenellaceae_RC9_gut_group	0.0634235
7	IM	Campylobacter	0.0600735
7	IM	Flavobacteriaceae_unclassified	0.0600701
7	IM	uncultured.1	0.0567837
7	IM	Faecalitalea	0.0567385
7	IM	Pasteurellaceae_unclassified	0.0533801
7	IM	Treponema_2	0.0467402
7	IM	Turicibacter	0.0400836
7	IM	Peptostreptococcaceae_unclassified	0.0334186
7	IM	Fusobacterium	0.0333651
7	IM	Catenibacterium	0.0300518
7	IM	Erysipelotrichaceae_unclassified	0.03003
7	IM	Porphyromonadaceae_unclassified	0.0200167
7	IM	Oscillospira	0.0167001
7	IM	Enterobacter	0.0166817
7	IM	Synergistaceae_unclassified	0.0166784
7	IM	Lactobacillales_unclassified	0.0133634
7	IM	Pantoea	0.0100134
7	IM	Janthinobacterium	0.00668003
7	IM	Parvimonas	0.00667334
7	IM	Bacillales_unclassified	0.00666833
7	IM	Actinobacteria_unclassified	0.00333667
7	IM	Enterococcus	0.00333667
7	IM	Flavobacterium	0.003335
11	NON	Actinobacillus	31.1711
11	NON	Lactobacillus	8.11332
11	NON	Moraxellaceae_unclassified	6.02095
11	NON	Streptococcus	5.26885
11	NON	Lachnospiraceae_unclassified	5.04041
11	NON	Phascolarctobacterium	3.47828
11	NON	Ruminococcaceae_unclassified	3.12806
11	NON	Prevotellaceae_unclassified	2.92013
11	NON	Prevotella_9	2.46886
11	NON	Veillonellaceae_unclassified	2.15037
11	NON	Megasphaera	2.14383
11	NON	Blautia	1.81783
11	NON	Faecalibacterium	1.62383
11	NON	Alloprevotella	1.53542
11	NON	Mitsuokella	1.37874
11	NON	Bacteroidales_unclassified	1.36643
11	NON	Bacteria_unclassified	1.30352
11	NON	Escherichia-Shigella	1.03888
11	NON	Lachnoclostridium	0.977529
11	NON	Enterobacter	0.854932
11	NON	Flavobacteriaceae_unclassified	0.828419
11	NON	Clostridiales_unclassified	0.827524
11	NON	Family_XIII_unclassified	0.771104
11	NON	Ruminococcaceae_UCG-005	0.677386
11	NON	Ruminococcaceae_UCG-008	0.658733
11	NON	Ruminococcaceae_ge	0.657973
11	NON	Roseburia	0.564031
11	NON	Bacteroidetes_unclassified	0.539129
11	NON	Carnobacteriaceae_unclassified	0.532467
11	NON	Rikenellaceae_RC9_gut_group	0.494918
11	NON	Firmicutes_unclassified	0.476431
11	NON	Chitinophagaceae_unclassified	0.444762
11	NON	Christensenellaceae_R-7_group	0.432883
11	NON	Treponema_2	0.401306
11	NON	Ruminococcaceae_UCG-002	0.401211
11	NON	Prevotella_7	0.39477
11	NON	Coprococcus_1	0.376108
11	NON	Veillonella	0.350979
11	NON	Campylobacter	0.350662
11	NON	Collinsella	0.294754
11	NON	Ruminococcus_1	0.288401
11	NON	uncultured.1	0.244299
11	NON	Bacteroides	0.231991
11	NON	Clostridiaceae_1_unclassified	0.206962
11	NON	Lachnospiraceae_ge	0.200653
11	NON	Gammaproteobacteria_unclassified	0.200634
11	NON	Neisseriaceae_unclassified	0.175659
11	NON	Ruminococcaceae_UCG-014	0.175612
11	NON	Prevotellaceae_UCG-003	0.175418
11	NON	Coriobacteriaceae_unclassified	0.169262
11	NON	Oribacterium	0.150505
11	NON	Pseudomonas	0.150267
11	NON	Moraxella	0.144246
11	NON	Family_XIII_ge	0.144227
11	NON	Catenibacterium	0.144167
11	NON	Aeromonas	0.143863
11	NON	Acinetobacter	0.131501
11	NON	Micrococcaceae_unclassified	0.112808
11	NON	Faecalitalea	0.106592
11	NON	Erysipelotrichaceae_unclassified	0.0877571
11	NON	Porphyromonadaceae_unclassified	0.0752731
11	NON	Pasteurellaceae_unclassified	0.0690987
11	NON	Bifidobacterium	0.0564856
11	NON	Turicibacter	0.0501758
11	NON	Clostridium_sensu_stricto_1	0.0501694
11	NON	Staphylococcus	0.0437908
11	NON	Enterobacteriaceae_unclassified	0.04375
11	NON	Chlamydia	0.0376319
11	NON	Terrisporobacter	0.037591
11	NON	Pantoea	0.0313755
11	NON	Chryseobacterium	0.0313725
11	NON	Alysiella	0.0313598
11	NON	Psychrobacter	0.0313379
11	NON	Oscillospira	0.0313096
11	NON	Janthinobacterium	0.025113
11	NON	Synergistaceae_unclassified	0.0250283
11	NON	Peptostreptococcaceae_unclassified	0.0125503
11	NON	Sphingobacterium	0.00627825
11	NON	Trueperella	0.00627825
11	NON	uncultured	0.00627195
11	NON	Fusobacterium	0.00625939
11	NON	Flavobacterium	0.00625
11	IF	Pseudomonas	59.2705
11	IF	Janthinobacterium	9.31705
11	IF	Psychrobacter	6.64592
11	IF	Actinobacillus	6.63873
11	IF	Enterobacteriaceae_unclassified	3.0937
11	IF	Lactobacillales_unclassified	2.75092
11	IF	Pantoea	2.12285
11	IF	Acinetobacter	1.49308
11	IF	Streptococcus	1.06496
11	IF	Lactobacillus	1.00754
11	IF	Aeromonas	0.964293
11	IF	Bacteria_unclassified	0.514604
11	IF	Moraxella	0.507179
11	IF	Phascolarctobacterium	0.292936
11	IF	Prevotellaceae_unclassified	0.271493
11	IF	Prevotella_9	0.264386
11	IF	Ruminococcaceae_unclassified	0.2501
11	IF	Moraxellaceae_unclassified	0.242929
11	IF	Lachnospiraceae_unclassified	0.235779
11	IF	Chryseobacterium	0.235714
11	IF	Clostridiaceae_1_unclassified	0.150064
11	IF	Chitinophagaceae_unclassified	0.142929
11	IF	Flavobacteriaceae_unclassified	0.135782
11	IF	Neisseriaceae_unclassified	0.114386
11	IF	Veillonellaceae_unclassified	0.114325
11	IF	Megasphaera	0.107179
11	IF	Alloprevotella	0.0857465
11	IF	Pasteurellaceae_unclassified	0.0786108
11	IF	Collinsella	0.0785786
11	IF	Treponema_2	0.07145
11	IF	Micrococcaceae_unclassified	0.0714429
11	IF	Family_XIII_unclassified	0.0643143
11	IF	Blautia	0.0643036
11	IF	Ruminococcus_1	0.0500322
11	IF	Carnobacteriaceae_unclassified	0.050025
11	IF	Bacteroides	0.0500143
11	IF	Bacteroidales_unclassified	0.0428679
11	IF	Coprococcus_1	0.0428679
11	IF	Firmicutes_unclassified	0.0357429
11	IF	Roseburia	0.0357214
11	IF	Ruminococcaceae_UCG-005	0.0357214
11	IF	Christensenellaceae_R-7_group	0.0285857
11	IF	Fusobacterium	0.0285857
11	IF	Clostridium_sensu_stricto_1	0.0285786
11	IF	Prevotella_7	0.0285786
11	IF	Bifidobacterium	0.028575
11	IF	Flavobacterium	0.0214464
11	IF	Clostridiales_unclassified	0.0214429
11	IF	Ruminococcaceae_UCG-002	0.0214357
11	IF	Catenibacterium	0.0214321
11	IF	Escherichia-Shigella	0.0214321
11	IF	Bacteroidetes_unclassified	0.0214286
11	IF	Mitsuokella	0.0214286
11	IF	uncultured.1	0.0214286
11	IF	Enterobacter	0.0142964
11	IF	Faecalibacterium	0.0142929
11	IF	Lachnoclostridium	0.0142929
11	IF	Sphingobacterium	0.0142929
11	IF	Coriobacteriaceae_unclassified	0.0142893
11	IF	Faecalitalea	0.0142893
11	IF	Gammaproteobacteria_unclassified	0.0142893
11	IF	Veillonella	0.0142893
11	IF	Actinobacteria_unclassified	0.00715001
11	IF	Bacillales_unclassified	0.00715001
11	IF	Lachnospiraceae_ge	0.00715001
11	IF	Peptostreptococcaceae_unclassified	0.00715001
11	IF	Terrisporobacter	0.00715001
11	IF	Oscillospira	0.00714643
11	IF	Ruminococcaceae_ge	0.00714643
11	IF	Turicibacter	0.00714643
11	IF	Chlamydia	0.00714286
11	IF	Parvimonas	0.00714286
11	IF	Prevotellaceae_UCG-003	0.00714286
11	IF	Rikenellaceae_RC9_gut_group	0.00714286
11	IF	Ruminococcaceae_UCG-008	0.00714286
11	IF	Staphylococcus	0.00714286
11	IM	Actinobacillus	21.1772
11	IM	Moraxellaceae_unclassified	10.9968
11	IM	Pseudomonas	9.03001
11	IM	Lactobacillus	7.94043
11	IM	Megasphaera	6.86122
11	IM	Flavobacterium	5.79288
11	IM	Sphingobacterium	4.20714
11	IM	Phascolarctobacterium	3.35187
11	IM	Lachnospiraceae_unclassified	2.54435
11	IM	Prevotellaceae_unclassified	2.51616
11	IM	Ruminococcaceae_unclassified	2.36582
11	IM	Streptococcus	2.31662
11	IM	Prevotella_9	2.00833
11	IM	Psychrobacter	1.93042
11	IM	Veillonellaceae_unclassified	1.59384
11	IM	Lachnoclostridium	0.957765
11	IM	Blautia	0.943476
11	IM	Bacteroidales_unclassified	0.886236
11	IM	Escherichia-Shigella	0.671672
11	IM	Faecalibacterium	0.657543
11	IM	Bacteria_unclassified	0.643254
11	IM	Mitsuokella	0.521815
11	IM	Roseburia	0.493143
11	IM	Ruminococcaceae_ge	0.471715
11	IM	Neisseriaceae_unclassified	0.457647
11	IM	Alloprevotella	0.414586
11	IM	Acinetobacter	0.35755
11	IM	Family_XIII_unclassified	0.335882
11	IM	Veillonella	0.328664
11	IM	Ruminococcaceae_UCG-002	0.314536
11	IM	Clostridiales_unclassified	0.307354
11	IM	Ruminococcaceae_UCG-008	0.300207
11	IM	Bifidobacterium	0.293032
11	IM	Chitinophagaceae_unclassified	0.2359
11	IM	Christensenellaceae_R-7_group	0.221607
11	IM	Ruminococcaceae_UCG-005	0.221586
11	IM	Bacteroides	0.221547
11	IM	Moraxella	0.207343
11	IM	Ruminococcaceae_UCG-014	0.200129
11	IM	Parvimonas	0.192857
11	IM	Bacteroidetes_unclassified	0.171579
11	IM	Ruminococcus_1	0.171518
11	IM	Terrisporobacter	0.142864
11	IM	Rikenellaceae_RC9_gut_group	0.128672
11	IM	Lachnospiraceae_ge	0.128668
11	IM	Treponema_2	0.128661
11	IM	Firmicutes_unclassified	0.121497
11	IM	Fusobacterium	0.12145
11	IM	Coprococcus_1	0.114339
11	IM	Porphyromonadaceae_unclassified	0.114289
11	IM	Carnobacteriaceae_unclassified	0.107236
11	IM	Collinsella	0.107225
11	IM	Catenibacterium	0.107218
11	IM	Oribacterium	0.107196
11	IM	Erysipelotrichaceae_unclassified	0.100075
11	IM	Gammaproteobacteria_unclassified	0.0929537
11	IM	Prevotellaceae_UCG-003	0.0858001
11	IM	Micrococcaceae_unclassified	0.078668
11	IM	Turicibacter	0.0786107
11	IM	uncultured.1	0.0714715
11	IM	Clostridiaceae_1_unclassified	0.0643465
11	IM	Lactobacillales_unclassified	0.0643465
11	IM	Pasteurellaceae_unclassified	0.0643429
11	IM	Coriobacteriaceae_unclassified	0.0571822
11	IM	Prevotella_7	0.0500357
11	IM	Alysiella	0.0500322
11	IM	Family_XIII_ge	0.0500143
11	IM	Aeromonas	0.0429215
11	IM	Bacillales_unclassified	0.0428714
11	IM	Campylobacter	0.0357572
11	IM	Faecalitalea	0.0357393
11	IM	Chlamydia	0.0357286
11	IM	Chryseobacterium	0.0214536
11	IM	Staphylococcus	0.0142964
11	IM	Flavobacteriaceae_unclassified	0.0142929
11	IM	Actinobacteria_unclassified	0.00715001
11	IM	Clostridium_sensu_stricto_1	0.00715001
11	IM	Enterobacter	0.00715001
11	IM	Enterobacteriaceae_unclassified	0.00715001
11	IM	Oscillospira	0.00715001
11	IM	Peptostreptococcaceae_unclassified	0.00715001
11	IM	Janthinobacterium	0.00714643
11	IM	Pantoea	0.00714286
14	NON	Pseudomonas	38.3354
14	NON	Psychrobacter	24.2892
14	NON	Actinobacillus	5.62905
14	NON	Janthinobacterium	5.49436
14	NON	Lactobacillus	5.47667
14	NON	Sphingobacterium	4.21083
14	NON	Megasphaera	2.91109
14	NON	Phascolarctobacterium	1.09518
14	NON	Enterobacteriaceae_unclassified	0.907041
14	NON	Faecalibacterium	0.820313
14	NON	Lachnospiraceae_unclassified	0.7701
14	NON	Prevotella_9	0.707114
14	NON	Ruminococcaceae_unclassified	0.638537
14	NON	Pantoea	0.600272
14	NON	Escherichia-Shigella	0.5375
14	NON	Veillonellaceae_unclassified	0.488424
14	NON	Streptococcus	0.456569
14	NON	Prevotellaceae_unclassified	0.444098
14	NON	Mitsuokella	0.425586
14	NON	Blautia	0.394282
14	NON	Aeromonas	0.387503
14	NON	Flavobacteriaceae_unclassified	0.318934
14	NON	Bacteria_unclassified	0.306544
14	NON	Bifidobacterium	0.250232
14	NON	Moraxellaceae_unclassified	0.243794
14	NON	Lachnoclostridium	0.237945
14	NON	Carnobacteriaceae_unclassified	0.225153
14	NON	Roseburia	0.175423
14	NON	Oribacterium	0.168975
14	NON	Chitinophagaceae_unclassified	0.168831
14	NON	Alloprevotella	0.137726
14	NON	Christensenellaceae_R-7_group	0.125235
14	NON	Acinetobacter	0.118753
14	NON	Ruminococcaceae_ge	0.112694
14	NON	Family_XIII_unclassified	0.112628
14	NON	Chryseobacterium	0.0939067
14	NON	Prevotella_7	0.0938596
14	NON	Catenibacterium	0.0938533
14	NON	Ruminococcaceae_UCG-005	0.0814004
14	NON	Bacteroidales_unclassified	0.0812875
14	NON	Lactobacillales_unclassified	0.0812531
14	NON	Collinsella	0.0751159
14	NON	Firmicutes_unclassified	0.0688596
14	NON	Coprococcus_1	0.0688471
14	NON	Ruminococcaceae_UCG-002	0.0688377
14	NON	Staphylococcus	0.0688158
14	NON	Faecalitalea	0.0687907
14	NON	Clostridiales_unclassified	0.0625814
14	NON	Enterobacter	0.0564193
14	NON	Veillonella	0.0500877
14	NON	Bacteroidetes_unclassified	0.0500063
14	NON	Coriobacteriaceae_unclassified	0.0375595
14	NON	Ruminococcaceae_UCG-008	0.0375344
14	NON	Lachnospiraceae_ge	0.0375188
14	NON	Clostridiaceae_1_unclassified	0.0313252
14	NON	Ruminococcus_1	0.0313158
14	NON	Gammaproteobacteria_unclassified	0.0312939
14	NON	Ruminococcaceae_UCG-014	0.0312844
14	NON	Neisseriaceae_unclassified	0.0312594
14	NON	Pasteurellaceae_unclassified	0.0250376
14	NON	uncultured.1	0.0187907
14	NON	Oscillospira	0.0187845
14	NON	Family_XIII_ge	0.0187751
14	NON	Fusobacterium	0.0187719
14	NON	Micrococcaceae_unclassified	0.0187688
14	NON	Chlamydia	0.0187594
14	NON	Terrisporobacter	0.0187594
14	NON	Rikenellaceae_RC9_gut_group	0.0187563
14	NON	Bacteroides	0.0187531
14	NON	Bacillales_unclassified	0.0125376
14	NON	Turicibacter	0.0125251
14	NON	Erysipelotrichaceae_unclassified	0.0125157
14	NON	Synergistaceae_unclassified	0.00626881
14	NON	Trueperella	0.00626881
14	NON	Moraxella	0.00625313
14	NON	Treponema_2	0.00625313
14	IF	Pseudomonas	38.9331
14	IF	Psychrobacter	16.099
14	IF	Actinobacillus	5.76692
14	IF	Megasphaera	3.62599
14	IF	Enterobacteriaceae_unclassified	3.30006
14	IF	Chryseobacterium	2.70272
14	IF	Veillonellaceae_unclassified	2.59538
14	IF	Lactobacillus	2.48062
14	IF	Acinetobacter	2.41433
14	IF	Phascolarctobacterium	2.21769
14	IF	Ruminococcaceae_unclassified	1.62413
14	IF	Prevotella_9	1.37239
14	IF	Mitsuokella	1.32308
14	IF	Escherichia-Shigella	1.30805
14	IF	Lachnospiraceae_unclassified	1.18759
14	IF	Moraxella	1.15753
14	IF	Aeromonas	1.12915
14	IF	Faecalibacterium	1.05157
14	IF	Streptococcus	0.629112
14	IF	Pantoea	0.628593
14	IF	Prevotellaceae_unclassified	0.557554
14	IF	Roseburia	0.514855
14	IF	Clostridiaceae_1_unclassified	0.486527
14	IF	Neisseriaceae_unclassified	0.371489
14	IF	Bacteria_unclassified	0.357655
14	IF	Blautia	0.350558
14	IF	Catenibacterium	0.300447
14	IF	Flavobacteriaceae_unclassified	0.293208
14	IF	Ruminococcaceae_UCG-005	0.257519
14	IF	Moraxellaceae_unclassified	0.250165
14	IF	Lachnoclostridium	0.228872
14	IF	Clostridiales_unclassified	0.20759
14	IF	Ruminococcaceae_UCG-002	0.200415
14	IF	Family_XIII_unclassified	0.200351
14	IF	Veillonella	0.185868
14	IF	Collinsella	0.178886
14	IF	Firmicutes_unclassified	0.164551
14	IF	Bacteroidetes_unclassified	0.128689
14	IF	Coriobacteriaceae_unclassified	0.128686
14	IF	Chitinophagaceae_unclassified	0.128629
14	IF	Christensenellaceae_R-7_group	0.12164
14	IF	Bacteroidales_unclassified	0.107329
14	IF	Carnobacteriaceae_unclassified	0.107179
14	IF	Ruminococcaceae_ge	0.100251
14	IF	Staphylococcus	0.100057
14	IF	Fusobacterium	0.1
14	IF	Bacillales_unclassified	0.0928571
14	IF	Faecalitalea	0.0858396
14	IF	Terrisporobacter	0.085768
14	IF	Alloprevotella	0.0786108
14	IF	Lachnospiraceae_ge	0.0716076
14	IF	uncultured.1	0.071493
14	IF	Bifidobacterium	0.0714715
14	IF	Prevotella_7	0.0714465
14	IF	Bacteroides	0.0714429
14	IF	Oribacterium	0.0644182
14	IF	Ruminococcaceae_UCG-014	0.057218
14	IF	Ruminococcaceae_UCG-008	0.0501074
14	IF	Prevotella	0.0428786
14	IF	Prevotellaceae_UCG-003	0.0428714
14	IF	Coprococcus_1	0.0357895
14	IF	Pasteurellaceae_unclassified	0.035768
14	IF	Lactobacillales_unclassified	0.0357179
14	IF	Sphingobacterium	0.0285893
14	IF	Janthinobacterium	0.0214536
14	IF	Ruminococcus_1	0.02145
14	IF	Erysipelotrichaceae_unclassified	0.0143215
14	IF	Family_XIII_ge	0.0142893
14	IF	Gammaproteobacteria_unclassified	0.0142857
14	IF	Alysiella	0.00716076
14	IF	Turicibacter	0.00716076
14	IF	Campylobacter	0.00714643
14	IF	Chlamydia	0.00714286
14	IF	Enterobacter	0.00714286
14	IF	Micrococcaceae_unclassified	0.00714286
14	IF	Parvimonas	0.00714286
14	IF	Rikenellaceae_RC9_gut_group	0.00714286
14	IF	Treponema_2	0.00714286
14	IM	Pseudomonas	32.661
14	IM	Psychrobacter	22.9163
14	IM	Aeromonas	12.7636
14	IM	Lactobacillus	8.87438
14	IM	Actinobacillus	4.96258
14	IM	Ruminococcaceae_unclassified	2.5105
14	IM	Megasphaera	1.92643
14	IM	Prevotella_9	1.70942
14	IM	Phascolarctobacterium	1.27593
14	IM	Lachnospiraceae_unclassified	1.2428
14	IM	Prevotellaceae_unclassified	1.0424
14	IM	Faecalibacterium	0.650526
14	IM	Veillonellaceae_unclassified	0.583738
14	IM	Bifidobacterium	0.5087
14	IM	Streptococcus	0.433717
14	IM	Blautia	0.425342
14	IM	Lachnoclostridium	0.417084
14	IM	Bacteria_unclassified	0.408684
14	IM	Neisseriaceae_unclassified	0.233504
14	IM	Roseburia	0.233479
14	IM	Prevotella_7	0.216796
14	IM	Catenibacterium	0.183488
14	IM	Alloprevotella	0.183446
14	IM	Collinsella	0.158484
14	IM	Lachnospiraceae_ge	0.141767
14	IM	Mitsuokella	0.133417
14	IM	Firmicutes_unclassified	0.125108
14	IM	Ruminococcaceae_UCG-014	0.116754
14	IM	Flavobacterium	0.116667
14	IM	Coriobacteriaceae_unclassified	0.108467
14	IM	Ruminococcaceae_UCG-005	0.100075
14	IM	Christensenellaceae_R-7_group	0.100071
14	IM	Clostridiaceae_1_unclassified	0.0917501
14	IM	Gammaproteobacteria_unclassified	0.0917292
14	IM	Ruminococcaceae_ge	0.0917
14	IM	Moraxellaceae_unclassified	0.0834042
14	IM	Oribacterium	0.0833834
14	IM	Escherichia-Shigella	0.0750667
14	IM	Chitinophagaceae_unclassified	0.0750375
14	IM	Pasteurellaceae_unclassified	0.0667334
14	IM	Family_XIII_unclassified	0.058375
14	IM	Ruminococcus_1	0.058375
14	IM	Campylobacter	0.0583709
14	IM	Fusobacterium	0.0583542
14	IM	Janthinobacterium	0.0500459
14	IM	Clostridiales_unclassified	0.0500334
14	IM	Bacteroidales_unclassified	0.050025
14	IM	Ruminococcaceae_UCG-008	0.0416917
14	IM	Veillonella	0.0416834
14	IM	Lactobacillales_unclassified	0.0333709
14	IM	Rikenellaceae_RC9_gut_group	0.0333625
14	IM	Bacteroidetes_unclassified	0.0333584
14	IM	uncultured.1	0.0333542
14	IM	Ruminococcaceae_UCG-002	0.03335
14	IM	Faecalitalea	0.025025
14	IM	Coprococcus_1	0.0250209
14	IM	Prevotellaceae_UCG-003	0.0250167
14	IM	Pantoea	0.0250125
14	IM	Erysipelotrichaceae_unclassified	0.0166875
14	IM	Bacteroides	0.0166834
14	IM	Flavobacteriaceae_unclassified	0.0166833
14	IM	Terrisporobacter	0.016675
14	IM	Chryseobacterium	0.00834167
14	IM	Oscillospira	0.00834167
14	IM	Sphingobacterium	0.00834167
14	IM	Acinetobacter	0.0083375
14	IM	Bacillales_unclassified	0.0083375
14	IM	Micrococcaceae_unclassified	0.0083375
14	IM	Moraxella	0.0083375
14	IM	Treponema_2	0.0083375
14	IM	Turicibacter	0.0083375

## Sheet: Patel, S 2021
Study	Type of sample	Sequencing technique and 16S rRNA gene region	Number of animals	Age of animals	Data availability (BioProject ID)
Patel S, et al. 2021	Nasal swab	Illumina MiSeq (V4)	96	0 to 6 weeks	PRJNA687981
#OTU ID	SRR14261948	SRR14261949	SRR14261950	SRR14261951	SRR14261952	SRR14261953	SRR14261954	SRR14261955	SRR14261956	SRR14261957	SRR14261958	SRR14261959	SRR14261960	SRR14261961	SRR14261962	SRR14261963	SRR14261964	SRR14261965	SRR14261966	SRR14261967	SRR14261968	SRR14261969	SRR14261970	SRR14261971	SRR14261972	SRR14261973	SRR14261974	SRR14261975	SRR14261976	SRR14261977	SRR14261978	SRR14261979	SRR14261980	SRR14261981	SRR14261982	SRR14261983	SRR14261984	SRR14261985	SRR14261986	SRR14261987	SRR14261988	SRR14261989	SRR14261990	SRR14261991	SRR14261992	SRR14261993	SRR14261994	SRR14261995	SRR14261996
k__Bacteria;p__Actinobacteria;c__Actinobacteria;o__Actinomycetales	0.037815	0.600593	0.588908	0.36268	0.0919855	0.020796	0.469449	0.0110085	0.344023	0.312568	0.158258	0.0196208	0.00267343	0.0408296	0.208087	0.124648	0.304163	0.387613	0.135084	0.00888975	0.00924727	0.112863	0.208383	0.217698	0.0963933	0.0777285	0.0371037	0.22574	0.474876	0.0192846	0.0170519	0.0646903	0.537505	0.45759	0.00376732	0.00140045	0.00112032	0.00515231	0.296357	0.149003	0.427943	0.438581	0.00955634	0.0218602	0.0565457	0.011828	0.534634	0.474931	0.454513
k__Bacteria;p__Proteobacteria;c__Gammaproteobacteria;o__Pseudomonadales	0.235598	0.0309763	0.0306759	0.0176404	0.0448175	0.0116743	0.222874	0.0161305	0.0301102	0.175587	0.213807	0.32143	0.307238	0.530037	0.357895	0.405191	0.434688	0.128287	0.485729	0.59419	0.574427	0.484117	0.448426	0.270124	0.353245	0.533362	0.0871398	0.335285	0.137476	0.57674	0.514643	0.0761034	0.27315	0.335992	0.564685	0.73023	0.872945	0.698725	0.373502	0.288954	0.500378	0.377721	0.564948	0.526413	0.498196	0.496471	0.232659	0.103822	0.198951
k__Bacteria;p__Firmicutes;c__Bacilli;o__Lactobacillales	0.587422	0.178621	0.193951	0.221881	0.232482	0.151004	0.114062	0.117233	0.405141	0.250863	0.249905	0.261865	0.185257	0.111801	0.139477	0.214901	0.133567	0.21978	0.215402	0.212336	0.320871	0.161967	0.230927	0.330357	0.425072	0.347155	0.686464	0.123438	0.206898	0.141616	0.11988	0.528547	0.148979	0.149394	0.1888	0.119778	0.0608861	0.133056	0.165947	0.316747	0.0503099	0.127586	0.21487	0.228526	0.225109	0.301752	0.21488	0.276017	0.237335
k__Bacteria;p__Proteobacteria;c__Gammaproteobacteria;o__Pasteurellales	0.00036283	0.0214075	0.0424214	0.00485515	0.000795264	0.000399226	0.159847	0.000598841	0.132599	0.14624	0.232863	0.0207906	0.042431	0.0390233	0.0159366	0.0427255	0.0157973	0.195682	0.00127217	0.0074601	0.024292	0.000350913	0.0191854	0.0281132	0.000213922	0.0022412	0.000288184	0.124582	0.103125	0.0913727	0.0838479	0.00419613	0	0	0.054933	0.0229765	0.0188976	0.023467	0.0567589	0.0148208	0	0.000103392	0.000214148	0.0257472	0.000226446	0.000494277	0.00207066	0.0716562	0.0250774
k__Bacteria;p__Bacteroidetes;c__Flavobacteriia;o__Flavobacteriales	0.000987704	0.000569679	0.000473261	0.00339861	0.000724574	0.0010888	0.000552665	0	0.00367197	0.000592269	0.000619808	0.0131455	0.0374538	0.0227733	0.0169008	0.0113935	0.0736975	0.00123129	0.0176449	0.130952	0	0.204606	0.0209315	0.0108795	0.0381979	0.0144561	0.000153098	0.0058381	0.000638426	0.022761	0.095114	0.00319566	0.00533243	0.00281457	0.0457898	0.0475826	0.000645739	0.0511407	0.0866819	0.0138315	0.000146719	0.0277903	0.107245	0.0953142	0.126269	0.0497572	0.000896491	0.00134989	0.00109189
k__Bacteria;p__Firmicutes;c__Clostridia;o__Clostridiales	0.0720419	0.0880777	0.0160909	0.0854507	0.39438	0.59631	0.0189722	0.57481	0.0181151	0.0154157	0.0543842	0.259519	0.268959	0.134535	0.161083	0.129416	0.0211171	0.0287909	0.075503	0.00998406	0.0550042	0.021257	0.0512449	0.108795	0.0623626	0.0194429	0.14918	0.12533	0.0320071	0.0991019	0.112905	0.215178	0.0272053	0.0404701	0.0885319	0.0410319	0.0315712	0.044111	0.0135198	0.0936307	0.0154422	0.0216385	0.0814885	0.0629945	0.0361145	0.0998613	0.00770348	0.0594273	0.0535744
k__Bacteria;p__Bacteroidetes;c__Bacteroidia;o__Bacteroidales	0.000120943	0.000293741	0.000387213	0.00258942	0.0362464	0.0648802	0.000228961	0.0779767	0.00979192	0.000241913	0.000328445	0.0525821	0.10263	0.0634795	0.0561066	0.0123917	0.00422342	0.000848086	0.0138398	0.00077072	0.00127853	0.000416337	0.00074729	0.00362177	0.00219912	0.000533276	0.00358429	0.031542	0.000772549	0.0174659	0.0201644	0.0150264	0.00092965	0.00137317	0.0198419	0.0135268	0.00287859	0.0197262	0.000193577	0.00956925	0.000425485	0.000420953	0.00168106	0.00162211	0.0020234	0.00461325	0.0011583	0.00354647	0.0136906
k__Bacteria;p__Proteobacteria;c__Gammaproteobacteria;o__Enterobacteriales	0	0.0500071	0.0083466	0.00145655	0.00381727	0.00279458	0.00414499	0.00107027	0.00497756	0.0505681	0.032193	0.00179016	0.00626666	0.018563	0.000561595	0.00672937	0.000200747	0.00790919	0.00279535	0	6.06198e-05	5.35291e-05	5.91913e-05	0.000405581	0.00513413	0	9.00576e-05	0.000630659	0.0163737	0.00014689	0.000183414	0.000524516	3.13365e-05	9.3819e-05	0.0106141	0.00152479	0.00232621	0.00285081	0	0.00326371	0	0	0	0	0	3.46861e-05	0.000349076	0.00190902	0.000599938
k__Bacteria;p__Firmicutes;c__Bacilli;o__Turicibacterales	0.00493852	0.000836716	0	0.00178022	0.0295308	0.0392209	0.000489503	0.045359	0	0.000500509	0.00123432	0.00792277	0.00211467	0.000662734	0.00347553	0.00310653	0.000957411	0.000219874	0.002145	0.00077072	0.00510859	0.00270024	0.00636306	0.0104953	0.00274676	0.000835946	0.0129233	0.00108113	0.00125003	0.000328754	0.00038906	0.0216606	0.00235546	0.00438391	0.000783094	0.000196325	0.00014004	0.000368519	0.000927133	0.00928263	0.000909658	0.00145487	0.00623705	0.00488928	0.0026297	0.0079778	0.000222139	0.000199688	0.00028797
k__Bacteria;p__Firmicutes;c__Bacilli;o__Bacillales	0.0584358	0.0243449	0.117111	0.277877	0.082354	0.0396564	0.00713727	0.0687775	0.0341085	0.0450458	0.0506548	0.000726697	0.00216625	0.000890142	0.000169538	0.0112644	0.00302665	0.0272581	0.0267897	0.00205917	0.0026342	0.00615584	0.00247124	0.00349369	0.00452659	0.00103773	0.00751081	0.00253165	0.0215241	0.000286785	0.000583589	0.0295575	0.00177051	0.00353954	0.00291015	0.00151825	0.00203836	0.00129329	0.00221086	0.0608733	0.00404211	0.0036778	0.00274109	0.00207355	0.00175313	0.00252341	0.00294335	0.00469667	0.00349164
k__Archaea;p__Euryarchaeota;c__Methanobacteria;o__Methanobacteriales	0.00193509	0.000133518	0	0.00145655	0.0236989	0.0189693	0.000568455	0.0179143	0	0.000191862	0.000413206	0.0119639	0.0066277	0.00276789	0.0142836	0.0249383	0.00185305	0.000138207	0.00519707	0.00094722	0.00326796	0.0020341	0.0067922	0.00948491	0.00631498	0.00208266	0.0111942	0.00257669	0.00110517	0.0119611	0.00857599	0.00650789	0.00168695	0.000946719	0.00864578	0.00292524	0.00349321	0.00143236	0.000407531	0.012158	0	0.000539115	0.00932078	0.00698578	0.0043463	0.0119407	9.52026e-05	0.000303526	0.000263973
k__Bacteria;p__Proteobacteria;c__Betaproteobacteria;o__Neisseriales	0	0.000275938	0	0.00307493	0.00113104	0.000169368	0.000536875	0	0.00293758	0.000375382	0.00251632	0.000756237	0.000507178	4.54817e-05	0.00478945	0.00350237	0.00389141	0.000904625	0.00620682	0.0197328	0	0.00264077	0.00102845	8.53856e-05	0.000111239	0.000144129	0.000243156	0.00850489	0.000810103	0.00840771	0.0171353	0.00120444	0	0.000127935	0.0021588	0.0132585	0	0.00910867	0.00160975	0.00560286	0	0	0.000428295	0.0105437	0.0400517	0.00275754	0.000666418	6.39003e-05	0.000611936
k__Bacteria;p__Fusobacteria;c__Fusobacteriia;o__Fusobacteriales	0	0.000542975	0	0.00404596	0.0010957	0.000229857	0.000615827	0	0.00350877	0.0004588	0.00158395	1.18162e-05	0	5.84765e-05	0	0	0.0001467	0.0010177	0	3.53001e-05	5.51089e-05	0	0	0	0.000179695	0	0.00017111	0	0.0012393	0.00383313	0.00221764	0.00139871	2.61138e-05	0.000136464	3.1747e-05	0.000209413	0	0.000111251	0	0.000545493	0	7.38514e-05	4.28295e-05	6.12117e-05	0	0	0.000967893	0.00120612	0.00981498
k__Bacteria;p__Firmicutes;c__Bacilli;o__Gemellales	0	0.000124617	0	0	0	0	0	0	0.00342717	0	0	0	0	0	0	0	0	0.000100514	0	0	0	0	0	0	0	0	0	0	0	0	0	0.000135986	0	3.4116e-05	0	0	0	6.25787e-05	0	9.24565e-05	0	3.69257e-05	0	0	0	0	6.34684e-05	0	3.59963e-05
k__Bacteria;p__GN02;c__BD1-5;o__	0	0	0	0	0	0	0	0	0	0	0	0.000200876	0.0047967	5.84765e-05	0.000858287	0	0.000370611	0	0.00100975	0.00854263	0	0	0	0	0	0	0	0.000261273	0	0	0	0	0	1.7058e-05	0	0	0	0.00282995	0	5.54739e-05	0	0	0	0.0115461	0	0.00665106	0	0	0
k__Bacteria;p__Proteobacteria;c__Gammaproteobacteria;o__Xanthomonadales	0.000100786	0	0	0	0.00127242	0	0	0	0.00326397	0	0.00010595	0	0	0	0	0.000223739	0.000138979	1.88464e-05	0.00317757	0	0.000253501	6.54244e-05	0.00013318	0.000284619	0.00115518	0.000144129	0.000477305	0	0	0	0	0.00627477	0.000114901	0.000307044	0	1.96325e-05	0	0	0	0.000101702	0	2.21554e-05	1.07074e-05	0	0	2.60146e-05	0.000222139	0.000479252	0.000395959
k__Bacteria;p__Proteobacteria;c__Betaproteobacteria;o__Burkholderiales	0	0.000560778	0	0	0.00834143	0.00528672	0.000481608	0.00552972	0.00130559	0.0010177	0.000429098	0.000324946	0.000567352	0.000376849	0	7.7448e-05	3.86053e-05	0.000113078	2.28192e-05	0	5.51089e-05	0.000148692	0	0.000135194	0.00052197	7.20643e-05	0.000360231	7.20753e-05	0.00129295	0	5.0022e-05	0.00422527	8.3564e-05	0.000213225	0	0	0	0	0	0.0135171	0	0	0	0	4.38283e-05	2.60146e-05	0.000206272	9.58505e-05	0.000119988
k__Bacteria;p__Firmicutes;c__Erysipelotrichi;o__Erysipelotrichales	0.000241887	6.23086e-05	0	0	0.00153751	0.00256472	0	0.00259922	0.000815993	0	0	0.0154851	0.0110805	0.00612704	0.0100875	0.00592907	0.00111955	0	0.00494036	0.000782486	0.0013667	0.00025575	0.00113203	0.00200656	0.00027382	5.0445e-05	0.000567363	0.00595522	0	0.00357433	0.00435747	0.00116559	0	6.8232e-05	0.00405304	0.00196979	0.00220173	0.00231541	0.00163012	4.62282e-05	3.66797e-05	8.12366e-05	0	0	5.1133e-05	8.67152e-05	6.34684e-05	0	3.59963e-05
k__Bacteria;p__Proteobacteria;c__Epsilonproteobacteria;o__Campylobacterales	0	9.79136e-05	0	0	0.00410003	0.00404065	3.94761e-05	0.000866408	0	0	0	0	0.000498582	0.00318372	0.00032848	0	0	0	0.000211078	1.76501e-05	0.000137772	5.35291e-05	0.000125782	0.000142309	0.000427844	0.000223399	0.000207133	0.000684716	0.000134123	0.000118911	0.000100044	0.010772	0.000590171	0.000690849	0.000306888	0.000320664	0.00014004	0.000222502	3.05648e-05	0.0010725	5.86876e-05	0	0	4.59088e-05	0	3.46861e-05	0.000150737	0.000127801	0
k__Bacteria;p__Spirochaetes;c__Spirochaetes;o__Spirochaetales	0	4.45062e-05	0	0	0.00266855	0.00869828	0	0.0143085	0	0	2.64875e-05	0.00254639	0.00673945	0.00973309	0.00207684	5.1632e-05	0.000123537	0	0.000576185	4.70669e-05	0.00024799	5.94767e-05	1.47978e-05	0.00053366	5.98982e-05	0.000115303	0.000216138	0.00122528	3.75545e-05	0.000489634	0.00038906	0.000592509	8.87868e-05	1.7058e-05	0.000486788	0.000379561	6.22399e-05	0.00150884	0	0.00154402	2.20078e-05	0	0.000262331	0.000122423	0.00026297	0.000815123	0	0	0
k__Bacteria;p__Bacteroidetes;__;__	0	0	0	0	0.00312804	0.00221389	0	0.00187297	0	0	1.58925e-05	0.000141795	0.00020631	0.00014944	0.000148346	0.000163501	2.31632e-05	0	8.5572e-05	0	9.36851e-05	0	3.69946e-05	0.000241926	0	0	0.000144092	0	4.29194e-05	6.99477e-05	0	0.000203979	2.61138e-05	0	0.000116406	0.000130883	0	0	0	0.000120193	0	0	9.10128e-05	7.65146e-05	5.84377e-05	9.53867e-05	0	0	0
k__Bacteria;p__Actinobacteria;c__Coriobacteriia;o__Coriobacteriales	0	0	0	0	0.000636211	0.00101621	0	0.00170733	0	0	0	0.00493918	0.00244133	0.00113704	0.00306228	0.000481899	9.26526e-05	0	0.000382222	9.41337e-05	0.000236968	2.97384e-05	0.000140579	0.000270388	0.000145467	5.0445e-05	0.000270173	0.000261273	0	0.000643519	0.000789235	0.00044681	0	0	0.00130163	0.00015706	8.55798e-05	0.00017383	0	2.77369e-05	0	0	5.88906e-05	6.12117e-05	7.30471e-05	0.000216788	0	0	4.7995e-05
k__Bacteria;__;__;__	0	0	0	0.00323677	0.00795264	0.00569804	0	0.00927566	0	5.00509e-05	5.82726e-05	0.000797594	0.000558755	0.00157887	0.000699345	0.000421661	3.08842e-05	0	0.000330878	0.00121197	0.000214925	0	0	8.53856e-05	0.000111239	5.0445e-05	0.000288184	9.91036e-05	2.68246e-05	0.000153885	0.000150066	0.00174839	0	0	0.000370382	5.88974e-05	5.44599e-05	0.000750944	0	9.24565e-05	0	0	0.00020344	0.000298407	0.00561732	0.000164759	0	0	0
k__Bacteria;p__Bacteroidetes;c__[Saprospirae];o__[Saprospirales]	0	0	0.00107559	0	0	0	0	0	0	8.34181e-05	0	0.000183151	0.000687699	0.000675728	0.00178015	0.00150593	0.0004401	0	0	0.00100017	5.51089e-05	0	0.00123562	0.000434043	0	0	0	0.000441461	0	0	0	0	0	0	0	0	0	0.000250315	0	0	0	0	0	0	0	0	0	0	0
k__Bacteria;p__Fibrobacteres;c__Fibrobacteria;o__Fibrobacterales	0	0	0	0	0.000706901	0.00111299	0	0.000879149	0	0	3.1785e-05	0	1.71925e-05	0.000129948	0	0	0	0	0	0	2.20435e-05	0	0	2.13464e-05	5.13413e-05	0	0.000135086	0.000162169	0	0	0	0.000213692	0	2.5587e-05	0	0	0	0	0	0.000249632	0	0	0	0	0	0.000104058	0	0	0
k__Bacteria;p__Cyanobacteria;c__Chloroplast;o__Streptophyta	0	0.00183365	0	0.00113287	0	0.000387128	0	0.000242084	0	0	0	4.72648e-05	0	0	9.53652e-05	0	0	0	0	0	0	0	0	0	0	0	0	0.000216226	3.75545e-05	0.000230827	0	0.000106846	0	0	0.000116406	0	0	0.000403285	0	0.000305106	0	0	0	0	0	3.46861e-05	0	0	0
k__Bacteria;p__Planctomycetes;__;__	0	0	0	0	0.000530176	0.00170578	0	0.00276486	0	0	0	0	0	0.000162435	0.000116558	5.1632e-05	0	0	6.84576e-05	0	7.16415e-05	0	6.65902e-05	0.000199233	7.70119e-05	0	4.50288e-05	0	0	0.000118911	7.22539e-05	5.82796e-05	0	0	0.0001799	4.58091e-05	0	0	0	0.000240387	0	0	6.9598e-05	0.000114772	0	0.00017343	0	0	0
k__Bacteria;p__Actinobacteria;c__Actinobacteria;o__Bifidobacteriales	0	4.45062e-05	0	0.00161838	0.000229743	0.000496008	0	0.000713512	0.00220318	0	3.1785e-05	7.68054e-05	0.000103155	0	0	0	0	0	0	0	0	0	4.43935e-05	8.53856e-05	0	0	0	0	0	0	0	0.000271971	0	0	0	0	0	0	0.000183389	0.000101702	0.000161391	0.00027325	0	0	0	0	4.76013e-05	7.18879e-05	0
k__Bacteria;p__Verrucomicrobia;c__Verrucomicrobiae;o__Verrucomicrobiales	0	0	0	0	0.00148449	0.000459714	0	0.00121042	0	0	0	0	0	3.89843e-05	0	0	0	0	0	0	0	0	0	0	4.27844e-05	0	5.40346e-05	0	1.60948e-05	1.39895e-05	0	0	0	0	0	0	0	0	0	0.000110948	0	0	2.67685e-05	2.29544e-05	0	3.46861e-05	0	0	0
k__Bacteria;p__Firmicutes;__;__	0	0	0	0	0.00155518	0.000641181	0	0.00136332	0	0	2.64875e-05	0.000118162	0.000266483	0.000812174	4.23846e-05	0	0	0	2.8524e-05	0	3.85762e-05	2.37907e-05	2.95956e-05	6.40392e-05	3.42275e-05	0	3.60231e-05	0	0	6.99477e-05	2.2232e-05	0	0	2.5587e-05	0.000137571	5.88974e-05	0	0	0	5.54739e-05	0	0	6.9598e-05	7.65146e-05	2.92188e-05	0	0	0	0
k__Bacteria;p__Proteobacteria;c__Deltaproteobacteria;o__Desulfovibrionales	0	0	0	0.000323677	0.000618538	0.000411323	0	0.000866408	0	0	0	0.000295405	0.000851027	0.00116303	0.000158942	0.00012908	4.63263e-05	0	0.00029665	0	2.75544e-05	1.18953e-05	5.91913e-05	0.000128078	0.000171138	1.44129e-05	0	0.00015316	0	0.000104922	7.78119e-05	0.00050509	1.04455e-05	6.8232e-05	0.000296306	0.000104707	0	0.000118204	0	0.000129439	0	0	3.21221e-05	7.65146e-05	8.03518e-05	0.000130073	0	0	2.39975e-05
k__Bacteria;p__Proteobacteria;c__Alphaproteobacteria;o__Sphingomonadales	0	4.45062e-05	0	0	0.00595564	0.000737963	0	0.00174556	0	0	2.119e-05	0	0	3.24869e-05	3.17884e-05	0	0	0	0	0	8.81742e-05	0	3.69946e-05	0	0	0	1.80115e-05	0	1.07298e-05	0	0	0.00157355	6.78958e-05	0	0	0	0	1.39064e-05	2.03766e-05	3.69826e-05	8.06954e-05	0	1.07074e-05	2.29544e-05	0	0	0	0	0
k__Archaea;p__Euryarchaeota;c__Thermoplasmata;o__E2	0	0	0	0	0.000795264	0.000387128	0	0.000586099	0	0	0	0.000626259	0.000696295	0.000805676	7.4173e-05	1.72107e-05	0	0	3.99336e-05	0	0	0	0	0.000163656	4.27844e-05	0	0	0	0	0	0	0	1.56683e-05	0	0	0	0	0	0	0	0	0	0	3.82573e-05	1.46094e-05	0.000104058	0	0	0
k__Bacteria;p__Verrucomicrobia;c__Verruco-5;o__WCHB1-41	0	0	0	0.000647354	0.00692763	0.00869828	0	0.00919921	0	0	2.64875e-05	0.000366303	0.00108313	0.00112405	0.00013775	0	1.54421e-05	0	0.000211078	0	7.71524e-05	1.18953e-05	6.65902e-05	0.000227695	5.13413e-05	0	0.000270173	0	0	0.00016088	3.8906e-05	0.000349678	0	5.1174e-05	7.40764e-05	3.9265e-05	4.66799e-05	4.17191e-05	0	0.000351335	0	0	6.42443e-05	6.12117e-05	2.19141e-05	0.000320846	0	0	0
k__Bacteria;p__Proteobacteria;c__Gammaproteobacteria;o__Aeromonadales	0	0	0	0	0	0.000544399	0	0.00129961	0	0	0.000137735	0.000112254	0.000464197	0.00129948	0	0	0	0	0	0	0	0	0	0	1.71138e-05	0	1.80115e-05	0.000720753	9.12037e-05	0.000174869	0.000155624	0.000126272	0	0	0.000116406	0	0	0	0	0.00144232	0	0	0	0	0	0	0	0	0
k__Bacteria;p__Proteobacteria;c__Alphaproteobacteria;o__Rickettsiales	0	9.79136e-05	0	0.00226574	0	8.46842e-05	0	0.000713512	0	0.000200204	0.000143033	1.77243e-05	0	1.29948e-05	3.17884e-05	5.1632e-05	0	0	0	8.82503e-05	7.16415e-05	0	0	0	3.42275e-05	3.60321e-05	2.70173e-05	0.000117122	0	0.000209843	6.11379e-05	0.00115588	0	0	6.34941e-05	3.9265e-05	0	0.00045891	0	0.000286615	0	0	0	0	1.46094e-05	3.46861e-05	0	0	0
k__Bacteria;p__Cyanobacteria;c__4C0d-2;o__YS2	0	0	0	0	0.00206769	0.00303654	0	0.00447219	0	0	0	0.000135886	0.00119488	0.00163734	0.0002755	0.000111869	4.63263e-05	0	0.00014262	2.35334e-05	0.000214925	0	4.43935e-05	0.000241926	0	1.44129e-05	9.00576e-05	0.000495518	0	9.79268e-05	0.000405734	0	0	0	0	0	5.44599e-05	0.000159923	0	9.24565e-05	0	0	0	0	0	6.07007e-05	0	0	0
k__Bacteria;p__Tenericutes;c__Mollicutes;o__RF39	0	0	0	0.000485515	0.00132544	0.0010767	0	0.00286679	0	0	0	0.000939389	0.0022866	0.00192972	0.000964249	0.000352819	0.000131258	0	0.000245306	1.76501e-05	0.000143283	5.94767e-05	0.000184973	0.000789816	5.98982e-05	8.64771e-05	0.000351225	0.000837876	0	0.000461655	0.000555799	0	0	0	0.000645523	0.00042537	0.000272299	8.34382e-05	0	1.84913e-05	2.20078e-05	0	0.000187379	0.000229544	0.000182618	0.000476934	0	0	0
k__Bacteria;p__Synergistetes;c__Synergistia;o__Synergistales	0	0	0	0	0.0010957	0.000157271	0	0	0	0	0	4.13567e-05	0.000154732	0.000188424	0	0	0	0	0.000382222	0	0.000281055	5.94767e-05	8.87869e-05	0.000170771	2.56706e-05	2.16193e-05	7.20461e-05	0	0	0	0	0	0	0	0	0	0	0	0	0	0	0	4.81832e-05	0	2.92188e-05	0.000104058	0	0	0
k__Bacteria;p__Bacteroidetes;c__Sphingobacteriia;o__Sphingobacteriales	0	0.000391654	0	0	0	0	0	0	0	0	5.82726e-05	0	0	0	5.29807e-05	0	0	0	0	1.17667e-05	1.65327e-05	1.7843e-05	0	1.42309e-05	0	2.88257e-05	0	0	8.04738e-05	0	0	0.000213692	0	0.000144993	0	0	0	4.17191e-05	0	0.00036058	0	0	0	0	0	0	0	0	0
k__Bacteria;p__Proteobacteria;c__Gammaproteobacteria;o__Alteromonadales	0	0	0	0	0	0	0	0	0	0	5.29751e-05	0	0	0	0	0	0	0	0	2.35334e-05	0	0	0	0	0	0	0	0	5.36492e-05	0	0	0	0	0	0	0	0	0	0	0.000545493	0	0	0	0	0	0	0	0	0
k__Bacteria;p__Elusimicrobia;c__Elusimicrobia;o__Elusimicrobiales	0	0	0	0	0	0.00010888	0	0	0	0	0	3.54486e-05	0.000111751	0.000968111	0	0	3.86053e-05	0	5.7048e-05	0	0	0	0	0	0	0	0	0	0	0	0	0	0	0	0	6.54416e-05	0	2.08596e-05	0	0	0	0	0	0	0	0	0	0	0
k__Bacteria;p__Proteobacteria;c__Alphaproteobacteria;o__Rhodobacterales	0	0	0	0	0.00171424	9.6782e-05	0	0.000445945	0	0	0	0	0	0	0	0	0	3.76927e-05	1.71144e-05	0	0	0	0	7.11546e-05	0	0	3.60231e-05	0	0	0	0	0.000116559	0	0.0008529	0	0	0	0	0	0.000166422	0	0	0	0	0	0	0	4.79252e-05	3.59963e-05
k__Bacteria;p__Tenericutes;c__Mollicutes;o__Mycoplasmatales	0	0	0	0	0	0.000229857	0	0.00039498	0	0	0	0	0	0	0	0	0	0	0	0	0	0	0	0	0	0	0	0.00106311	0	0	0	0	0	0	0	0	0	0	0	0	0	0	0	0	0	0	0	0	0
k__Bacteria;p__Tenericutes;c__Mollicutes;o__Anaeroplasmatales	0	0	0	0	0	0.000641181	0	0.000547875	0	0	0	0	0	0	2.11923e-05	0	0	0	0	0	0	0	0	0	0	0	0	0	0	0	0	0	0	0	0	0	0	0	0	1.84913e-05	0	0	0	0	0	2.60146e-05	0	0	0
k__Bacteria;p__Chlamydiae;c__Chlamydiia;o__Chlamydiales	0	0	0	0	0	0	0	0	0	0	0	6.49892e-05	4.29812e-05	5.84765e-05	0.00013775	6.02373e-05	0	0	5.13432e-05	0	0	0	0	0	0	0	0	4.50471e-05	0	0	5.0022e-05	0	0	0	0.000211647	1.30883e-05	5.44599e-05	0	0	0	0	0	0	0	0	0	0	0	0
k__Bacteria;p__Firmicutes;c__Clostridia;__	0	0	0	0	0	0.00026615	0	0.000318532	0	0	0	0	0.000507178	0	5.29807e-05	0	0	0	5.13432e-05	0	0	0	0	0	0	0	0	0	0	0	0	0	0	0	0	0	0	0	0	0	0	0	5.35369e-05	0.000114772	0.000153399	0.000130073	0	0	0
k__Bacteria;p__Verrucomicrobia;c__Opitutae;o__[Cerasicoccales]	0	0	0	0	0	0	0	0	0	0	0	0	0	0	0	0	0	0	0	0	0	0	0	0	0	0	0	0	0	0	0	0	0	0	0	0	0	0	0	0	0	0	0	0	0	0	0	0	0
k__Bacteria;p__Proteobacteria;c__Deltaproteobacteria;__	0	0	0	0	0.000159053	0	0	0.000484169	0	0	0	0	0.000120347	6.49739e-05	0	0	0	0	0	0	0	0	0	0	0	0	2.70173e-05	7.20753e-05	0	0	3.3348e-05	0	0	0	0	0	0	0	0	0	0	0	0	0	0	0	0	0	0
k__Bacteria;p__Proteobacteria;c__Alphaproteobacteria;o__Rhodospirillales	0	0	0	0	0.000406468	0	0	0	0	0	0	0	0	0	0	0	0	0	0	0	0	0	0	0	0	0	0	0	0	0	0	8.74194e-05	0	0	0	0	0	0	0	1.84913e-05	0	0	0	0	0	0	0	0	0
k__Bacteria;p__Proteobacteria;c__Alphaproteobacteria;o__Rhizobiales	0	0	0	0	0	0.000604887	0	7.64477e-05	0	0	0	0	0	0	0	0	0	3.76927e-05	2.8524e-05	0	0	0	0	0	0	1.44129e-05	0	1.80188e-05	5.90141e-05	0	0	0.000349678	0	0	0	0	0	0	0	0	0	0	0	0	0	0	0	0	0
k__Bacteria;p__Proteobacteria;c__Gammaproteobacteria;__	0	0	0	0	0	0	0	0	0	0	1.0595e-05	0	0	0	0	0	0	0	0	0	1.65327e-05	4.16337e-05	0	3.55773e-05	0	0	8.10519e-05	0	0	0	0	0.000320538	0	0	0	0	0	0	0	0	0	0	0	0	0	0	0	0	0
k__Bacteria;p__Proteobacteria;c__Alphaproteobacteria;o__RF32	0	0	0	0	0.000936644	0.000133075	0	0	0	0	0	0.000230416	0.000180521	0.000207916	0	0	0	0	0	0	0	0	0	2.84619e-05	0	0	0	0	0	0	0	0	0	0	0	0	8.55798e-05	0	0	0	0	0	0	0	0	1.7343e-05	0	0	0
k__Bacteria;p__Proteobacteria;c__Betaproteobacteria;o__Tremblayales	0	0	0	0.0021039	0	6.04887e-05	0	6.37064e-05	0	0	0	0	0	0.000136445	0	0	0	0	0	0	0	0	0	0	0	0	0	0	0	0	0	0	0	0	0	0	0	0	0	2.77369e-05	0	0	0	0	0	0	0	0	0
k__Bacteria;p__SR1;c__;o__	0	0	0	0	0	0	0	0	0	0	0	0	0	0	0	1.72107e-05	0	0	0	0	0	0	0	0	0	0	4.50288e-05	0	0	0	0	0	0	0	0	0	0	0	2.03766e-05	0.000184913	0	0	0	0	0	0	0	0	0
k__Bacteria;p__Deferribacteres;c__Deferribacteres;o__Deferribacterales	0	0	0	0	0	0	0	0	0	0	0	0.000118162	0	8.4466e-05	0	0	0	0	0	0	0	0	0	0	0	0	0	0	0	0	0	0	0	0	0	0	0	0	0	0	0	0	0	0	0	0	0	0	0
k__Bacteria;p__Cyanobacteria;c__Synechococcophycideae;o__Pseudanabaenales	0	0	0	0	0	0	0	0.000713512	0	0	0	0	0	0	0	0	0	0	0	0	0	0	0	0	0	0	0	0	0	0	0	0	0	0	0	0	0	0	0	0	0	0	0	0	0	0	0	0	0
k__Bacteria;p__Lentisphaerae;c__[Lentisphaeria];o__Victivallales	0	0	0	0	0	0.000520203	0	7.64477e-05	0	0	0	2.95405e-05	0	0	0	0	0	0	0	0	0	0	0	0	0	0	0	1.80188e-05	0	0	0	0	0	0	0	0	0	0	0	0	0	0	0	0	0	4.33576e-05	0	0	0
k__Bacteria;p__Proteobacteria;c__Gammaproteobacteria;o__Oceanospirillales	0	0	0	0	0	0	0	0.000203861	0	0	0	0	0	0	0	0	0	0	0	0	0	0	0	0	0	0	0	0	0	0	0	0.000437097	3.13365e-05	0	0	0	0	0	0	0	0	0	0	0	0	0	0	0	0
k__Bacteria;p__Tenericutes;c__Mollicutes;o__Acholeplasmatales	0	0	0	0	0.000265088	0	0	0	0	0	0	0	0	0	0	0	0	0	0	0	0	0	0	0	0	0	0	0	0	0	0	0.000349678	0	0	0	0	0	0	0	0	0	0	0	0	0	0	0	4.79252e-05	0
k__Bacteria;p__[Thermi];c__Deinococci;o__Deinococcales	0	0	0	0	0	0	0	0	0	0	0	0	0	0	0	9.46587e-05	0	0	0	0	0	0	0	4.26928e-05	0	0	0	0	0	0	0	0	0	0.000307044	0	0	0	0	0	0.00014793	0	0	0	3.82573e-05	8.03518e-05	0	0	0	0
k__Bacteria;p__Chloroflexi;c__Thermomicrobia;o__JG30-KF-CM45	0	0	0	0	0	0	0	0	0	0	0	0	0	0	0	0	0	0	0	0	2.20435e-05	0	0	0	0	0	0	0	0	0	0	0	0	0.000289986	0	0	0	0	0	0	0	0	0	0	0	0	0	0	0
k__Bacteria;p__Proteobacteria;c__TA18;o__PHOS-HD29	0	0	0	0	0	0	0	0.000280308	0	0	0	0	0	6.49739e-05	0	0	0	0	0	0	0	0	0	0	0	0	1.80115e-05	0	0	0	0	0	0	0	0	0	0	0	0	0	0	0	0	0	0	0	0	0	0
k__Bacteria;p__Proteobacteria;__;__	0	0	0	0	0	0	0	0	0	0	2.64875e-05	0	0	0.000285885	0	0	0	0	0	0	0	0	0	0	0	0	0	0	0	0	0	0	0	0	0	0	0	0	0	0	0	0	0	0	0	0	0	0	0
k__Bacteria;p__Proteobacteria;c__Alphaproteobacteria;o__Caulobacterales	0	0	0	0	5.30176e-05	0.000254053	0	0.000229343	0	0	2.64875e-05	0	0	0	0	0	0	0	0	0	0	0	0	0	0	0	0	0	2.14597e-05	0	0	0.000281685	0	0	0	0	0	0	0	0	0	0	0	0	0	0	0	0	0
k__Bacteria;p__Actinobacteria;c__Thermoleophilia;o__Solirubrobacterales	0	0	0	0	0	0	0	0	0	0	0	0	0	0	0	0	0	0	0	0	0	0	0	0	0	0	0	0	0	0	0	0	0	0	0	0	0	0	0	0	0	0	0	0	0	0	0	0	0
k__Bacteria;p__Actinobacteria;c__Acidimicrobiia;o__Acidimicrobiales	0	0	0	0	0.000477158	0	0	0	0	0	0	0	0	0	0	0	0	0	0	0	0	0	0	0	0	0	0	0	0	0	0	0	0	0	0	0	0	0	0	0	0	0	0	0	0	0	0	0	0
k__Bacteria;p__Planctomycetes;c__Planctomycetia;o__Pirellulales	0	0	0	0	0	0	0	0	0	0	0	0	1.71925e-05	0	0	0	0	0	0	0	0	0	0	0	0	0	0	0	0	0	0	0	0	0	3.1747e-05	0	0	0	0	0	0	0	3.74758e-05	2.29544e-05	2.19141e-05	7.80437e-05	0	0	0
k__Bacteria;p__Firmicutes;c__Clostridia;o__OPB54	0	0	0	0	0	0	0	0	0	0	0	0	0	0	0	0	0	0	0	0	0	0	0	0	0	0	0	0	0	0	0	0	0	0	0	0	0	0	0	4.62282e-05	0	0	0	0	0	0	0	0	0
k__Bacteria;p__Proteobacteria;c__Betaproteobacteria;o__Methylophilales	0	0	0	0	0	0	0	0	0	0	0	0	0	0	0	0	0	0	0	0	0	0	0	0	0	0	0	0	0	0	0	0	0	0	0	0	0	0	0	0	0	0	0	0	0	0	0	0	0
k__Bacteria;p__Verrucomicrobia;c__Opitutae;o__HA64	0	0	0	0	0	0	0	0	0	0	0	0	0	9.74608e-05	0	0	0	0	0	0	0	0	0	0	0	0	0	0	0	0	0	0	0	0	0	0	0	0	0	0	0	0	0	0	0	0	0	0	0
k__Bacteria;p__Proteobacteria;c__Betaproteobacteria;__	0	0	0	0	0	0	0	0	0	0	0	0	0	9.74608e-05	0	0	0	0	0	0	0	0	0	0	0	0	0	0	0	0	0	0	0	0	0	0	0	0	0	0	0	0	0	0	0	0	0	0	0
k__Bacteria;p__Proteobacteria;c__Deltaproteobacteria;o__Myxococcales	0	0	0	0	0	0	0	0	0	0	0	0	0	0	0	0	0	0	0	0	0	0	0	0	0	0	0	0	0	0	0	0	0	0	0	0	0	0	0	0	0	0	0	0	0	0	0	0	0
k__Bacteria;p__Tenericutes;c__RF3;o__ML615J-28	0	0	0	0	0	0.000241955	0	0	0	0	0	0	0	1.29948e-05	0	0	0	0	0	0	0	0	0	0	0	0	1.80115e-05	0	0	0	0	0	0	0	0	0	0	0	0	0	0	0	0	0	0	0	0	0	0
k__Bacteria;p__Firmicutes;c__Bacilli;__	0	0	0	0	0	0	0	0	0	0	0	0	0	0	0	0	0	0	0	0	0	0	0	0	0	0	0	0	0	0	0	0	0	0	0	0	0	0	0	0	0	0	0	0	0	0	0	0	0
k__Bacteria;p__Cyanobacteria;c__Oscillatoriophycideae;o__Chroococcales	0	0	0	0	0	0	0	0.000203861	0	0	0	0	0	0	0	0	0	0	0	0	0	0	0	0	0	0	0	0	0	0	0	0	0	0	0	0	0	0	0	0	0	0	0	0	0	0	0	0	0
k__Bacteria;p__Verrucomicrobia;c__[Spartobacteria];o__[Chthoniobacterales]	0	0	0	0	0	0	0	0	0	0	0	0	0	0	0	0	0	0	0	0	0	0	0	0	0	0	0	0	0	0	0	0	0	0	0	0	0	0	0	0	0	0	0	0	0	0	0	0	0
k__Bacteria;p__OD1;c__;o__	0	0	0	0	0	0	0	0	0	0	0	0	0	0	0	0	0	0	0	0	0	0	0	0	0	0	0	0	0	0	0	0	0	0	0	0	0	0	0	9.24565e-05	0	0	0	0	0	0	0	0	0
k__Bacteria;p__Firmicutes;c__Clostridia;o__Thermoanaerobacterales	0	0	0.000559308	0	0	0	0	0	0	0	0	0	0	0	0	0	0	0	0	0	0	0	0	0	0	0	0	0	0	0	0	0	0	0	0	0	0	0	0	0	0	0	0	0	0	0	0	0	0
k__Bacteria;p__Chloroflexi;c__Anaerolineae;o__Anaerolineales	0	0	0	0	0	0	0	0	0	0	0	0	0	0	0	0	0	0	0	0	0	0	0	0	0	0	0	0	0	0	0	0	0	0	0	0	0	0	0	0	0	0	0	0	0	0	0	0	0
k__Bacteria;p__Proteobacteria;c__Gammaproteobacteria;o__Cardiobacteriales	0	0	0	0	0	0	0	0	0	0	0	0	0	0	0	0	0	0	0	0	0	0	0	0	0	0	0	0	0	0	0	0	0	0	0	0	0	0	0	0	0	0	0	0	0	0	0	0	0
k__Bacteria;p__Proteobacteria;c__Alphaproteobacteria;__	0	0	0	0	0	0	0	0	0	0	0	0	0	9.74608e-05	0	0	0	0	0	0	0	0	0	0	0	0	0	0	0	0	0	0	0	0	0	0	0	0	0	0	0	0	0	0	0	0	0	0	0
k__Bacteria;p__Fibrobacteres;c__TG3;o__TG3-1	0	0	0	0	0	0.00010888	0	0	0	0	0	0	0	0	0	0	0	0	0	0	0	0	0	0	0	0	0	0	0	0	0	0	0	0	0	0	0	0	0	0	0	0	0	0	0	0	0	0	0
k__Bacteria;p__Proteobacteria;c__Gammaproteobacteria;o__Vibrionales	0	0	0	0	0	0	0	0	0	0	0	0	0	0	0	0	0	0	0	0	0	0	0	0	0	0	0	0	0	0	0	0	0	0	0	0	0	0	0	0	2.20078e-05	0	0	0	0	0	0	0	0
k__Bacteria;p__Cyanobacteria;c__ML635J-21;o__	0	0	0	0	0	0	0	0	0	0	0	0	0	0	0	0	0	0	0	0	0	0	0	0	0	0	0	0	0	0	0	0	0	0	0	0	0	0	0	0	0	0	0	0	0	0	0	0	0
k__Bacteria;p__Planctomycetes;c__Planctomycetia;o__Planctomycetales	0	0	0	0	0	8.46842e-05	0	0	0	0	0	0	0	0	0	0	0	0	0	0	0	0	0	0	0	0	0	0	0	0	0	0	0	0	0	0	0	0	0	0	0	0	0	0	0	0	0	0	0
k__Bacteria;p__OD1;__;__	0	0	0	0	0	0	0	0	0	0	0	0	0	0	0	0	0	0	0	0	0	0	0	0	0	0	0	0	0	0	0	6.79929e-05	0	0	0	0	0	0	0	0	0	0	0	0	0	0	0	0	0
k__Bacteria;p__Bacteroidetes;c__Cytophagia;o__Cytophagales	0	0	0	0	0	0	0	0	0	0	1.0595e-05	0	0	0	0	0	1.54421e-05	0	0	0	0	0	0	0	0	0	5.40346e-05	0	0	0	0	0	0	0	0	0	0	0	0	0	0	0	0	0	0	0	0	0	0
k__Bacteria;p__FBP;c__;o__	0	0	0	0	0	0	0	0	0	0	0	0	0	0	0	0	0	0	0	0	0	0	0	0	0	0	0	0	0	0	0	0	0	0	0	0	0	0	0	0	0	0	0	0	0	0	0	0	0
k__Bacteria;p__Actinobacteria;c__Actinobacteria;__	0	0	0	0	0	0	0	0	0	0	0	0	0	0	0	5.1632e-05	0	0	0	0	0	0	0	0	0	0	0	0	0	0	0	0	0	0	0	0	0	0	0	0	0	0	0	0	0	0	0	0	0
k__Bacteria;p__Actinobacteria;__;__	0	0	0	0	0	0	0	0	0	0	0	0	0	0	0	0	0	0	3.42288e-05	0	0	0	0	0	0	0	0	0	0	0	0	0	0	0	0	0	0	0	0	0	0	0	0	0	0	0	0	0	0
k__Bacteria;p__Actinobacteria;c__Thermoleophilia;o__Gaiellales	0	0	0	0	0	0	0	0	0	0	0	0	0	0	0	0	0	0	0	0	0	0	0	0	0	0	0	0	0	0	0	5.82796e-05	0	0	0	0	0	0	0	0	0	0	0	0	0	0	0	0	0
k__Bacteria;p__Spirochaetes;__;__	0	0	0	0	0	0	0	0	0	0	0	0	0	0	0	0	0	0	0	0	0	0	0	0	0	3.60321e-05	0	0	0	0	0	0	0	0	0	0	0	0	0	0	0	0	0	0	0	0	0	0	0
k__Bacteria;p__Proteobacteria;c__Deltaproteobacteria;o__GMD14H09	0	0	0	0	0	0	0	0	0	0	0	0	0	0	0	0	0	0	0	0	0	0	0	0	0	0	0	0	0	0	0	0	0	0	0	0	0	0	0	0	0	0	0	0	0	0	0	0	0
k__Bacteria;p__Proteobacteria;c__Betaproteobacteria;o__Gallionellales	0	0	0	0	0	0	0	0	0	0	0	0	0	0	0	0	0	0	0	0	0	0	0	0	0	0	0	0	0	0	0	0	0	0	0	0	0	0	0	0	0	0	0	0	0	0	0	0	0
k__Bacteria;p__Tenericutes;c__Mollicutes;__	0	0	0	0	0	0	0	0	0	0	0	0	0	0	0	0	0	0	0	0	0	0	0	2.84619e-05	0	0	0	0	0	0	0	0	0	0	0	0	0	0	0	0	0	0	0	0	0	0	0	0	0
k__Bacteria;p__Acidobacteria;c__Acidobacteria-6;o__iii1-15	0	0	0	0	0	0	0	0	0	0	0	0	0	0	0	0	0	0	0	0	0	0	0	0	0	0	0	0	0	0	0	0	0	0	0	0	0	0	0	0	0	0	0	0	0	0	0	0	0
k__Archaea;p__Euryarchaeota;c__Methanomicrobia;o__Methanosarcinales	0	0	0	0	0	0	0	0	0	0	0	0	0	0	0	0	0	0	0	0	0	0	0	0	0	2.16193e-05	0	0	0	0	0	0	0	0	0	0	0	0	0	0	0	0	0	0	0	0	0	0	0
k__Bacteria;p__Tenericutes;__;__	0	0	0	0	0	0	0	0	0	0	0	0	0	0	0	0	0	0	0	0	0	0	0	0	0	0	2.70173e-05	0	0	0	0	0	0	0	0	0	0	0	0	0	0	0	0	0	0	0	0	0	0
k__Bacteria;p__Tenericutes;c__Mollicutes;o__RsaHF231	0	0	0	0	0	0	0	0	0	0	0	0	0	0	0	0	0	0	0	0	0	0	0	0	0	0	0	0	0	0	0	0	0	2.5587e-05	0	0	0	0	0	0	0	0	0	0	0	0	0	0	0
k__Bacteria;p__Proteobacteria;c__Betaproteobacteria;o__SC-I-84	0	0	0	0	0	0	0	0	0	0	0	0	0	0	0	0	0	0	0	0	0	0	0	0	0	0	0	0	0	0	0	0	0	0	0	0	0	0	0	0	0	0	0	0	0	0	0	0	0
k__Bacteria;p__Chlorobi;c__OPB56;o__	0	1.78025e-05	0	0	0	0	0	0	0	0	0	0	0	0	0	0	0	0	0	0	0	0	0	0	0	0	0	0	0	0	0	0	0	0	0	0	0	0	0	0	0	0	0	0	0	0	0	0	0
k__Bacteria;p__Cyanobacteria;c__Nostocophycideae;o__Nostocales	0	0	0	0	0	0	0	0	0	0	0	0	0	0	0	0	0	1.25642e-05	0	0	0	0	0	0	0	0	0	0	0	0	0	0	0	0	0	0	0	0	0	0	0	0	0	0	0	0	0	0	0
k__Bacteria;p__Tenericutes;c__CK-1C4-19;o__	0	0	0	0	0	0	0	0	0	0	0	0	0	0	0	0	0	0	0	1.17667e-05	0	0	0	0	0	0	0	0	0	0	0	0	0	0	0	0	0	0	0	0	0	0	0	0	0	0	0	0	0
k__Bacteria;p__Planctomycetes;c__Planctomycetia;o__Gemmatales	0	0	0	0	0	0	0	0	0	0	0	0	0	0	0	0	0	0	0	0	0	0	0	0	0	0	0	0	0	0	0	0	0	0	0	1.30883e-05	0	0	0	0	0	0	0	0	0	0	0	0	0
k__Bacteria;p__Proteobacteria;c__Deltaproteobacteria;o__Bdellovibrionales	0	0	0	0	0	0	0	0	0	0	0	0	0	0	0	0	0	0	0	0	0	0	0	0	0	0	0	0	0	0	0	0	0	0	0	0	0	0	0	1.84913e-05	0	0	0	0	0	0	0	0	0
k__Bacteria;p__Chloroflexi;c__Ellin6529;o__	0	0	0	0	0	0	0	0	0	0	0	0	0	0	0	0	0	0	0	0	0	0	0	0	0	0	0	0	0	0	0	0	0	0	0	0	0	0	0	0	0	0	0	0	0	0	0	0	0
k__Bacteria;p__Verrucomicrobia;c__[Pedosphaerae];o__[Pedosphaerales]	0	0	0	0	0	0	0	0	0	0	0	0	0	0	0	0	0	0	0	0	0	0	0	0	0	0	0	0	0	0	0	0	0	0	0	0	0	0	0	0	0	0	0	0	0	0	0	0	0
k__Bacteria;p__Chloroflexi;c__C0119;o__	0	0	0	0	0	0	0	0	0	0	0	0	0	0	0	0	0	0	0	0	0	0	0	0	0	0	0	0	0	0	0	0	0	0	0	0	0	0	0	0	0	0	0	0	0	0	0	0	0
k__Bacteria;p__Cyanobacteria;c__Nostocophycideae;o__Stigonematales	0	0	0	0	0	0	0	0	0	0	0	0	0	0	0	0	0	0	0	0	0	0	0	0	0	0	0	0	0	0	0	0	0	0	0	0	0	0	0	0	0	0	0	0	0	0	0	0	0
k__Bacteria;p__Verrucomicrobia;c__Opitutae;__	0	0	0	0	0	0	0	0	0	0	0	0	0	0	0	0	0	0	0	0	0	0	0	0	0	0	0	0	0	0	0	0	0	0	0	0	0	0	0	0	0	0	0	0	0	0	0	0	0
[truncated: 47 more columns]

## Sheet: Strube, ML 2018
Study	Type of sample	Sequencing technique and 16S rRNA gene region	Number of animals	Age of animals	Data availability (BioProject ID)
Strube ML, et al. 2018	Nasal swab	Illumina MiSeq (V1V2)	30	Last phases production (slaughterhouse)	PRJNA399517
#OTU ID	SRR5959495	SRR5959496	SRR5959499	SRR5959500	SRR5959523	SRR5959524	SRR5959525	SRR5959526	SRR5959527	SRR5959528	SRR5959529	SRR5959530	SRR5959531	SRR5959532	SRR5959548	SRR5959549	SRR5959550	SRR5959551	SRR5959552	SRR5959553	SRR5959554	SRR5959555	SRR5959557	SRR5959558	SRR5959559	SRR5959564	SRR5959565	SRR5959629	SRR5959646
k__Bacteria;p__Actinobacteria;c__Actinobacteria;o__Actinomycetales	0.0561009	0.533863	0.0826803	0.281207	0.129586	0.420086	0.03195	0.0417863	0.0107801	0.0180329	0.265356	0.0199641	0.0235625	0.0580137	0.0377064	0.0200372	0.247039	0.102429	0.269163	0.345065	0.0387957	0.0934937	0.0205622	0.105324	0.0393252	0.0712188	0.438991	0.222639	0.446474
k__Bacteria;p__Firmicutes;c__Bacilli;o__Lactobacillales	0.547022	0.338142	0.842316	0.612711	0.771814	0.516649	0.812132	0.754236	0.874657	0.894533	0.589349	0.769168	0.854022	0.807307	0.865573	0.889279	0.602361	0.734986	0.516104	0.51135	0.867445	0.708411	0.902525	0.735699	0.809407	0.77082	0.433458	0.612601	0.394746
k__Bacteria;p__Firmicutes;c__Bacilli;o__Bacillales	0.0382483	0.0151589	0.0490964	0.0632144	0.0454683	0.0117136	0.0652558	0.0981476	0.0263622	0.0437454	0.0164753	0.0571148	0.0248888	0.0322164	0.0240212	0.0258211	0.0203294	0.0323646	0.0320728	0.0208719	0.0256591	0.0214041	0.0320484	0.0235315	0.0544073	0.0786658	0.00273663	0.0370648	0.020421
k__Bacteria;p__Firmicutes;c__Clostridia;o__Clostridiales	0.166675	0.0117359	0.0172717	0.0190901	0.0209691	0.0167083	0.0268805	0.0222573	0.0369463	0.0234371	0.0586366	0.0988947	0.0549271	0.0460234	0.0605728	0.0386284	0.0372642	0.0410527	0.0806693	0.0569377	0.037914	0.0923848	0.0305191	0.0454328	0.0541839	0.051395	0.00713903	0.0753797	0.0331954
k__Bacteria;p__Bacteroidetes;c__Flavobacteriia;o__Flavobacteriales	0.0664259	0.0689487	0.000799616	0.00308642	0.00214217	0.000713521	0.0289436	0.00789776	0.000392003	0.0020479	0.0126484	0.00451363	0.00124834	0.000726686	0	0	0.0500714	0.0268773	0.0190128	0.0132205	0.002982	0.0140527	0.00137968	0.0414896	0.00837895	0.00178309	0.0474746	0.00893806	0.00332854
k__Bacteria;p__Proteobacteria;c__Gammaproteobacteria;o__Pseudomonadales	0.0364173	0.0246944	0.00223893	0.017947	0.0199433	0.0295517	0.0130276	0.066413	0.00147001	0.0112066	0.0297075	0.0257508	0.00265273	0.0228099	0.000866151	0.00206569	0.0163947	0.0384615	0.0285492	0.00704609	0.00721228	0.025467	0.00280922	0.0278759	0.0138532	0.00262219	0.0399191	0.00768798	0.095358
k__Bacteria;p__Proteobacteria;c__Betaproteobacteria;o__Neisseriales	0.0107828	0.00195599	0	0	0	0.000535141	0.00406744	0.000717978	0	0	0.0047999	0.00190961	0	0	0	0	0.00235312	0.00533482	0.0010496	0.00906791	0.000307116	0.00121408	0.000232717	0.00594049	0.00167579	0.00104888	0.0214171	0.00250016	0.000989565
k__Bacteria;p__Firmicutes;c__Erysipelotrichi;o__Erysipelotrichales	0.00783277	0.00220049	0.00111946	0.00171468	0.00322834	0.00249732	0.00436218	0.00459506	0.00735006	0.00426645	0.00518908	0.00925872	0.0058516	0.00484457	0.00635177	0.0101219	0.00435906	0.00497917	0.0063126	0.00417681	0.00583521	0.00465556	0.00359049	0.00442123	0.00547425	0.00786658	0.000892379	0.00587537	0.00152933
k__Bacteria;p__Bacteroidetes;c__Bacteroidia;o__Bacteroidales	0.0485225	0.000733496	0.00335839	0	0.00470673	0.00101082	0.0109644	0.00172315	0.0403763	0.00142215	0.0124538	0.00723338	0.0304283	0.0253129	0.00294491	0.0140467	0.0167419	0.00772279	0.0366761	0.0275548	0.0103627	0.0266333	0.00369022	0.00772435	0.0109485	0.0129012	0.00428342	0.0215638	0.00206909
k__Bacteria;p__Firmicutes;c__Bacilli;o__Turicibacterales	0.001475	0.000611247	0.00111946	0.000685871	0.000482742	0.000535141	0.00117897	0.00064618	0	0.000910177	0.000648635	0.00219895	0.000936257	0.0005652	0.0013281	0	0.000810091	0.000965349	0.00152942	0.00138016	0.000990697	0.00114716	0.000731395	0.000759632	0.00178751	0.00094399	0.000416444	0.000562535	0.000719683
k__Bacteria;p__Proteobacteria;c__Betaproteobacteria;o__Burkholderiales	0.0106302	0.00122249	0	0.000342936	0.001056	0	0.000884225	0.00122056	0.00127401	0	0.00402153	0.00295122	0	0.000888171	0	0	0.00073294	0.00350574	0.00430336	0.0012591	0.00103033	0.00660574	0.000797886	0.000503576	0	0	0	0.00362523	0.00116949
k__Bacteria;p__Tenericutes;c__Mollicutes;o__Mycoplasmatales	0.000813794	0	0	0	0.000120685	0	0.000176845	0.000358989	0.000196002	0	0.000259454	0.000173601	0.000468128	8.07428e-05	0.000288717	0	0.00027003	0.000203231	0.000164937	0.000266347	0.000158512	0.000229432	0	5.12111e-05	0.000223439	0.000419551	0.000237968	0.000250016	0
k__Bacteria;p__Spirochaetes;c__Spirochaetes;o__Sphaerochaetales	0	0	0	0	0	0	0	0	0	0	0	0.000405069	0	0	0	0	0.000462909	0.000254039	0.00112457	0.000677974	0.000128791	0	0	0	0	0	0.00029746	0	0
k__Bacteria;p__Proteobacteria;c__Epsilonproteobacteria;o__Campylobacterales	0.00223793	0	0	0	0	0	0.000176845	0	0	0.00028443	0.000454044	0.000173601	0	0.000363343	0	0	0.000308606	0	0.000944641	0.000157387	0.000208046	0.00143395	0.000232717	0.00023045	0	0	0	0.000562535	0
k__Bacteria;p__Firmicutes;__;__	0.000305173	0	0	0	0.0002112	0	0	0	0	0	0	0	0.000312086	0	0	0	0.000154303	0	0.000119954	0	0.000178326	0.000143395	0.000116358	0.000179239	0.000335158	0	0	0	0
k__Bacteria;p__Proteobacteria;c__Gammaproteobacteria;o__Legionellales	0	0.000733496	0	0	0	0	0	0	0	0	0	0	0	0	0	0	0	0	0.000134949	0	0	0	0	9.38871e-05	0	0	0.00273663	0	0
k__Bacteria;p__Proteobacteria;c__Gammaproteobacteria;o__Enterobacteriales	0.000813794	0	0	0	0	0	0	0	0	0	0	0	0	0.000726686	0	0	0.00027003	0.000203231	0.000659749	8.47468e-05	0.000148605	0.00111848	0.000565169	6.82815e-05	0	0	0	0	0
k__Bacteria;p__TM7;c__TM7-3;o__CW040	0	0	0	0	0	0	0	0	0	0	0	0	0	0.000121114	0.00017323	0	0	0.000152424	8.99658e-05	0.000169494	9.90697e-05	9.55968e-05	0	0.000102422	0	0.000314663	0	0.000187512	0
k__Bacteria;p__Proteobacteria;c__Gammaproteobacteria;__	0.00223793	0	0	0	0	0	0	0	0	0	0	0	0	0	0	0	0	0.000406463	0	0	0	2.8679e-05	0	0	0	0	0	0	0
k__Bacteria;p__Actinobacteria;c__Coriobacteriia;o__Coriobacteriales	0.00223793	0	0	0	0.000271542	0	0	0	0.000196002	0	0	0.000289335	0	0	0	0	0	0	0.000239909	0.00021792	0.000267488	0.000516223	8.31131e-05	0.000375548	0	0	0	0	0
k__Bacteria;p__Proteobacteria;c__Gammaproteobacteria;o__Xanthomonadales	0	0	0	0	0	0	0	0	0	0.000113772	0	0	0	0	0	0	0	0	0.000149943	0	0	0.000114716	0	6.82815e-05	0	0	0	0	0
k__Bacteria;p__Proteobacteria;c__Deltaproteobacteria;o__GMD14H09	0.000254311	0	0	0	0	0	0	0	0	0	0	0	0.000468128	0	0	0	7.71516e-05	0	0.00010496	0	3.96279e-05	0.000143395	0	0	0	0	0	0	0
k__Bacteria;p__Proteobacteria;c__Gammaproteobacteria;o__Aeromonadales	0	0	0	0	0	0	0	0	0	0	0	0	0	0	0	0	0	0	0	0	0.000168419	0	4.98679e-05	0	0	0	0	0	0
k__Bacteria;p__Spirochaetes;c__Spirochaetes;o__Spirochaetales	0.000101724	0	0	0	0	0	0	0	0	0	0	0	0	0	0	0	0	0	0.000404846	0.000157387	0	2.8679e-05	0	2.56056e-05	0	0	0	0	0
k__Bacteria;p__Fusobacteria;c__Fusobacteriia;o__Fusobacteriales	0	0	0	0	0	0	0	0	0	0	0	0	0	0	0	0	0	0	0	0	0	0.000172074	0	0	0	0	0	0.000562535	0
k__Bacteria;__;__;__	0	0	0	0	0	0	0	0	0	0	0	0	0	0	0	0	0	0	7.49715e-05	0	2.97209e-05	5.73581e-05	6.64905e-05	5.12111e-05	0	0	0	0	0
k__Bacteria;p__WPS-2;c__;o__	0	0	0	0	0	0	0	0	0	0	0	0	0	0	0	0	0	0	0.000119954	0.000121067	3.96279e-05	7.64774e-05	0	5.12111e-05	0	0	0	0	0
k__Bacteria;p__Proteobacteria;c__Alphaproteobacteria;o__Rhodobacterales	0.000508621	0	0	0	0	0	0	0	0	0	0	0	0	0	0.00017323	0	0	0.000101616	0.000149943	0	0	0.000172074	0	0	0	0	0	0	0
k__Bacteria;p__Proteobacteria;c__Alphaproteobacteria;o__RF32	0.000203448	0	0	0	0	0	0	0	0	0	0	0	0	0	0	0	0	0	7.49715e-05	8.47468e-05	0	4.77984e-05	0	0	0	0	0	0	0
k__Bacteria;p__Tenericutes;c__Mollicutes;o__RF39	0	0	0	0	0	0	0	0	0	0	0	0	0	0	0	0	0	0	0	2.42134e-05	0	1.91194e-05	0	0	0	0	0	0	0
k__Bacteria;p__Synergistetes;c__Synergistia;o__Synergistales	0	0	0	0	0	0	0	0	0	0	0	0	0	0	0	0	0	0	0	4.84267e-05	0	0	0	0	0	0	0	0	0
k__Bacteria;p__Cyanobacteria;c__4C0d-2;o__YS2	0.000152586	0	0	0	0	0	0	0	0	0	0	0	0	0	0	0	0	0	0	0	0	0	0	0	0	0	0	0	0
k__Bacteria;p__Elusimicrobia;c__Elusimicrobia;o__Elusimicrobiales	0	0	0	0	0	0	0	0	0	0	0	0	0.000234064	0	0	0	0	0	0	3.63201e-05	0	1.91194e-05	0	0	0	0	0	0	0
k__Bacteria;p__Tenericutes;c__Mollicutes;o__Anaeroplasmatales	0	0	0	0	0	0	0	0	0	0	0	0	0	0	0	0	0	0	0	2.42134e-05	0	2.8679e-05	0	0	0	0	0	0	0
k__Bacteria;p__Proteobacteria;c__Alphaproteobacteria;o__Rhizobiales	0	0	0	0	0	0	0	0	0	0	0	0	0	0	0	0	0	0	0	0	0	4.77984e-05	0	0	0	0	0	0	0
k__Bacteria;p__Bacteroidetes;c__Cytophagia;o__Cytophagales	0	0	0	0	0	0	0	0	0	0	0	0	0	0	0	0	0	0	0	0	0	1.91194e-05	0	0	0	0	0	0	0
k__Bacteria;p__Proteobacteria;c__Betaproteobacteria;__	0	0	0	0	0	0	0	0	0	0	0	0	0	0	0	0	0	0	0	0	0	1.91194e-05	0	0	0	0	0	0	0

## Sheet: Blanco-Fuertes, M 2022
Study	Type of sample	Sequencing technique and 16S rRNA gene region	Number of animals	Age of animals	Data availability (BioProject ID)
Blanco-Fuertes M, et al. 2022	Nasal swab	Illumina MiSeq (V3V4)	11	3-4 weeks	PRJNA783272
#OTU ID	C12	C15	C8	D5	C13	C9	D1	D6	C10	C14	D2
k__Bacteria;p__Proteobacteria;c__Gammaproteobacteria;o__Aeromonadales	8.25397e-05	9.44586e-05	0.000215612	0.000137741	0.00035197	0.000169218	0.000188069	6.83238e-05	0.0001032	1.0171e-05	0.000286703
k__Bacteria;p__SR1;c__;o__	0.000660318	0.00147828	0.00140302	0.00137495	0.00126817	0.000889602	0.00127701	0.000481372	0.000486232	0.000382429	0.00147261
k__Bacteria;p__Proteobacteria;c__Gammaproteobacteria;o__Pseudomonadales	0.424442	0.338322	0.227874	0.331237	0.22816	0.408366	0.295453	0.471711	0.396868	0.379339	0.328589
k__Bacteria;p__Verrucomicrobia;c__Opitutae;o__Opitutales	0	2.83376e-05	0	0	0	0	7.42987e-05	0	0	0	0
k__Bacteria;p__Firmicutes;c__Clostridia;o__Clostridiales	0.193382	0.230493	0.260464	0.251109	0.210397	0.150161	0.227533	0.146579	0.133192	0.207285	0.204231
k__Bacteria;p__Bacteroidetes;c__Bacteroidia;o__Bacteroidales	0.120719	0.164415	0.166215	0.144891	0.13564	0.0942954	0.126986	0.0743115	0.077938	0.104013	0.125291
k__Bacteria;p__Proteobacteria;c__Gammaproteobacteria;o__Alteromonadales	2.27696e-05	0	3.85021e-05	0	0	0	3.71493e-05	4.03732e-05	0	1.22052e-05	0
k__Bacteria;p__Proteobacteria;c__Gammaproteobacteria;o__Pasteurellales	0.0125062	0.0185139	0.0308987	0.0226337	0.0176818	0.0105809	0.0195661	0.011348	0.00874423	0.0115766	0.0163662
k__Bacteria;p__Firmicutes;c__Bacilli;o__Lactobacillales	0.0487667	0.0603968	0.0782625	0.0614594	0.0925654	0.0855034	0.0813849	0.0623921	0.073548	0.0748463	0.0872432
k__Bacteria;p__Bacteroidetes;c__Flavobacteriia;o__Flavobacteriales	0.0364939	0.0598395	0.0805603	0.0594154	0.0541711	0.0233182	0.044751	0.0197922	0.0224818	0.0318108	0.0451035
k__Bacteria;p__Actinobacteria;c__Actinobacteria;o__Actinomycetales	0.00608517	0.00711745	0.0111779	0.00892117	0.0748111	0.153526	0.0653828	0.0877433	0.223903	0.0969113	0.0689296
k__Bacteria;p__Tenericutes;c__Mollicutes;o__RF39	0.000301697	0.000368388	0.000298776	0.000563261	0.000274053	0.000178887	0.00046901	0.000245345	0.000234185	0.000256309	0.000351862
k__Bacteria;p__Proteobacteria;c__Alphaproteobacteria;o__Rhodobacterales	1.13848e-05	1.88917e-05	8.77848e-05	0.000159878	1.07472e-05	0.000108783	2.08965e-05	0.000118014	3.77078e-05	4.47524e-05	3.72341e-05
k__Bacteria;p__Firmicutes;c__Erysipelotrichi;o__Erysipelotrichales	0.00860975	0.0099276	0.010297	0.0102174	0.00877775	0.00645687	0.0110589	0.0065653	0.00563433	0.00825478	0.00974789
k__Bacteria;p__Proteobacteria;c__Deltaproteobacteria;o__Myxococcales	0	0	2.92616e-05	0	0	0	0	0	0	2.64446e-05	1.11702e-05
k__Bacteria;p__WPS-2;c__;o__	0	0	1.38608e-05	0	0.000832906	0.000292505	0.000773171	0.000211183	0.000404862	0.000728243	0.000511969
k__Bacteria;p__Actinobacteria;c__Thermoleophilia;o__Solirubrobacterales	0	0	0	0	0	0	0	0	0	0	1.11702e-05
k__Bacteria;__;__;__	0.000190695	0.000198363	0.000203291	0.000100846	0.00063677	0.000807411	0.00107269	0.000496901	0.000440585	0.000628567	0.000651597
k__Bacteria;p__Cyanobacteria;c__4C0d-2;o__YS2	0.000432622	0.00066121	0.000862447	0.000851041	0.000507804	0.000432714	0.000427217	0.00029814	0.000202431	0.000614328	0.000513831
k__Bacteria;p__Cyanobacteria;c__Chloroplast;o__Streptophyta	0.00207488	0.00282431	0.00572757	0.00341154	0.0101238	0.000563254	0.00359188	0.00258078	0.00133763	0.00354154	0.00729416
k__Bacteria;p__Spirochaetes;c__Spirochaetes;o__Spirochaetales	0.0141342	0.0220089	0.0173706	0.0128246	0.0155162	0.00969135	0.0128676	0.00908396	0.00828579	0.0103703	0.0151319
k__Archaea;p__Euryarchaeota;c__Thermoplasmata;o__E2	0.000264696	0.000401449	0.000394262	0.000329594	0.000174642	0.00028767	0.000123057	0.000124225	0.000146862	0.000166804	0.000137766
k__Bacteria;p__Proteobacteria;c__Gammaproteobacteria;__	4.2693e-05	1.88917e-05	2.77215e-05	5.65721e-05	1.07472e-05	2.4174e-05	4.64367e-05	0	5.95386e-06	4.0684e-06	3.72341e-06
k__Bacteria;p__Fibrobacteres;c__Fibrobacteria;o__Fibrobacterales	0.00229688	0.00356581	0.00306169	0.00276957	0.00243423	0.00142143	0.00241006	0.00102175	0.000942694	0.00175958	0.00241463
k__Bacteria;p__Proteobacteria;c__Gammaproteobacteria;o__Xanthomonadales	0.00017931	0.000510076	0.000680717	0.000730518	0.000346596	0.000178887	0.000352919	0.000381992	0.000258	0.000268514	0.000504522
k__Bacteria;p__Firmicutes;c__Bacilli;o__Gemellales	0.00311943	0.00436871	0.00638673	0.00567934	0.0056342	0.00254552	0.00529843	0.00241307	0.00216323	0.00350696	0.00467474
k__Bacteria;p__Verrucomicrobia;c__[Pedosphaerae];o__[Pedosphaerales]	0.000113848	0	0.000138608	0.000150039	2.14943e-05	6.04349e-05	6.03677e-05	0	0	9.96757e-05	0
k__Archaea;p__Euryarchaeota;c__Methanobacteria;o__Methanobacteriales	0.00165079	0.00253149	0.0021592	0.00116096	0.00227303	0.00110717	0.00118646	0.000574541	0.000793848	0.00108016	0.00160479
k__Bacteria;p__Proteobacteria;c__Betaproteobacteria;o__Neisseriales	0.0709472	0.00508187	0.00937449	0.00668534	0.0645072	0.00368895	0.0239962	0.0572336	0.00370727	0.00491869	0.00463937
k__Bacteria;p__Proteobacteria;c__Betaproteobacteria;o__Burkholderiales	0.00160526	0.00178999	0.00439232	0.00417404	0.00307906	0.0019726	0.0054656	0.00290687	0.00191119	0.00417011	0.00294149
k__Bacteria;p__Firmicutes;c__Bacilli;o__Bacillales	0.0173362	0.020318	0.0271702	0.0259494	0.020519	0.015336	0.0231858	0.014494	0.0120129	0.0163468	0.021849
k__Bacteria;p__Actinobacteria;c__Coriobacteriia;o__Coriobacteriales	0.00321051	0.00386336	0.00378707	0.00409533	0.0028883	0.00187348	0.00439059	0.00249693	0.00245894	0.00245324	0.00416836
k__Bacteria;p__Firmicutes;__;__	0	0	2.00211e-05	0	2.41811e-05	4.8348e-06	6.9655e-06	0	3.96924e-06	0	3.72341e-06
k__Bacteria;p__Planctomycetes;c__OM190;o__CL500-15	0	0	0	0	1.61208e-05	0	0	0.000111803	0	0	0
k__Bacteria;p__Fusobacteria;c__Fusobacteriia;o__Fusobacteriales	0.00784412	0.00927111	0.0111225	0.00743308	0.00771915	0.0047937	0.00926876	0.00472366	0.00382635	0.00575068	0.0119577
k__Bacteria;p__Elusimicrobia;c__Elusimicrobia;o__Elusimicrobiales	0	0	0	0	0.000231064	8.70263e-05	0.000185747	7.76407e-05	6.54924e-05	0.000103744	0.000242022
k__Bacteria;p__Bacteroidetes;__;__	0	0	2.31013e-05	0	1.61208e-05	9.66959e-06	6.03677e-05	0	3.96924e-06	0	0
k__Bacteria;p__[Thermi];c__Deinococci;o__Deinococcales	0	0	0	0	0	0	0	0	0	5.0855e-05	0
k__Bacteria;p__Verrucomicrobia;c__Verruco-5;o__WCHB1-41	0.00450553	0.00754252	0.00648068	0.00684522	0.006897	0.0033481	0.00524734	0.00346588	0.00369933	0.00542928	0.00440107
k__Bacteria;p__Proteobacteria;c__Gammaproteobacteria;o__Legionellales	8.53859e-06	9.44586e-06	2.00211e-05	9.83862e-06	0	7.25219e-06	4.64367e-05	0	5.95386e-06	0	0
k__Bacteria;p__Proteobacteria;c__Alphaproteobacteria;o__RF32	0.000176464	7.08439e-05	0	0.000115604	0.000166581	0.000236905	0.00030416	0.000313668	7.93848e-05	0.000311232	8.00533e-05
k__Bacteria;p__Proteobacteria;c__Betaproteobacteria;o__Nitrosomonadales	0	0	0	0	0	0	3.01838e-05	3.41619e-05	5.16001e-05	0	5.58512e-05
k__Bacteria;p__Firmicutes;c__Bacilli;__	0.000714395	0.001483	0.0017634	0.00141184	0.00168731	0.000679289	0.00149062	0.000428577	0.000714463	0.00103541	0.000912235
k__Bacteria;p__Proteobacteria;__;__	5.69239e-06	0	1.07806e-05	7.37897e-06	0	9.66959e-06	0	6.21126e-06	5.95386e-06	8.1368e-06	1.11702e-05
k__Bacteria;p__Proteobacteria;c__Alphaproteobacteria;__	8.53859e-06	4.72293e-05	0	6.88704e-05	5.64226e-05	3.38436e-05	5.34022e-05	5.90069e-05	0	0.000117984	6.88831e-05
k__Bacteria;p__Actinobacteria;c__Acidimicrobiia;o__Acidimicrobiales	0	0	0	0	0	3.14262e-05	0	0	2.38154e-05	6.30602e-05	0
k__Bacteria;p__Bacteroidetes;c__[Saprospirae];o__[Saprospirales]	5.97701e-05	0	7.2384e-05	0.000221369	2.68679e-05	1.69218e-05	0.000111448	0	3.96924e-06	2.84788e-05	3.1649e-05
k__Bacteria;p__Proteobacteria;c__Gammaproteobacteria;o__Enterobacteriales	0.00100186	0.00108627	0.00222234	0.00143398	0.00101023	0.000609184	0.00175531	0.000869576	0.000645001	0.0011839	0.00188963
k__Bacteria;p__Verrucomicrobia;c__Verrucomicrobiae;o__Verrucomicrobiales	0.000577778	0.000415618	0.000428144	0.000297618	0.000585721	0.000161966	0.000814964	0.000195655	0.00026197	0.000457695	0.000549203
k__Bacteria;p__Proteobacteria;c__Alphaproteobacteria;o__Rickettsiales	0.000313082	0.000420341	0.000663776	0.000368948	0.00662832	0.000512488	0.00184121	0.00163356	0.00096254	0.0023556	0.00553485
k__Bacteria;p__Proteobacteria;c__Alphaproteobacteria;o__Sphingomonadales	7.11549e-05	5.19522e-05	0.00018789	0.000238587	1.61208e-05	0	0.00022754	9.93801e-05	7.54155e-05	5.49234e-05	5.21277e-05
k__Bacteria;p__Spirochaetes;c__Spirochaetes;o__Sphaerochaetales	0.00128079	0.00136493	0.00154778	0.00137495	0.00178134	0.0017091	0.00226147	0.000950322	0.00115108	0.00149514	0.00188218
k__Bacteria;p__Proteobacteria;c__Deltaproteobacteria;o__GMD14H09	1.4231e-05	0	1.54008e-05	2.45966e-05	0.00225153	0.00116519	0.0018714	0.00111182	0.00143885	0.00109236	0.00148378
k__Bacteria;p__Proteobacteria;c__Alphaproteobacteria;o__Rhizobiales	0.000392775	9.91815e-05	0.000463565	0.000823985	0.000212257	0.000323931	0.000680297	0.00068945	0.000309601	0.00108626	0.000288564
k__Bacteria;p__Firmicutes;c__Clostridia;o__Thermoanaerobacterales	0	0	0	0	5.37359e-06	0	0	0	0	0	0
k__Bacteria;p__Lentisphaerae;c__[Lentisphaeria];o__Victivallales	0.000185003	0.000240869	0.000121667	0.000196772	0.000196136	0.000229653	0.000208965	0.00019876	0.000172662	0.000455661	0.000396543
k__Bacteria;p__Cyanobacteria;c__Synechococcophycideae;o__Synechococcales	0	0	0	7.8709e-05	0	0	0	0	0	0	0
k__Bacteria;p__Bacteroidetes;c__Cytophagia;o__Cytophagales	0.000193541	0	5.69831e-05	0	0	7.73567e-05	0	0	7.54155e-05	0	0
k__Bacteria;p__Proteobacteria;c__Deltaproteobacteria;o__Desulfovibrionales	0.000970553	0.00102015	0.00103186	0.000883016	0.000838279	0.000572923	0.00142561	0.000531062	0.000533863	0.000823851	0.000841491
k__Bacteria;p__Proteobacteria;c__Betaproteobacteria;o__Methylophilales	0	0	7.54641e-05	0	8.06038e-06	2.65914e-05	6.50114e-05	0.000105591	3.37385e-05	8.1368e-05	0
k__Bacteria;p__Planctomycetes;c__Planctomycetia;o__Pirellulales	0.000108155	0.000184194	6.16034e-05	5.16528e-05	0.000145087	0.000219983	6.73332e-05	5.59013e-05	8.53386e-05	0.000423113	0.0002625
k__Bacteria;p__Proteobacteria;c__Epsilonproteobacteria;o__Campylobacterales	0.000651779	0.000798175	0.000813165	0.00115604	0.000733494	0.000814663	0.000777814	0.000391309	0.000607293	0.000685525	0.00119149
k__Bacteria;p__Proteobacteria;c__Alphaproteobacteria;o__Rhodospirillales	0	0	3.08017e-05	8.60879e-05	0	0	7.42987e-05	0	1.38923e-05	0	7.44682e-06
k__Bacteria;p__GN02;c__BD1-5;o__	0.00571232	0.00919082	0.0118309	0.00828904	0.0091539	0.00499434	0.00531003	0.00354973	0.00345125	0.0052462	0.00696836
k__Bacteria;p__Proteobacteria;c__Deltaproteobacteria;__	0	0	4.62025e-06	1.72176e-05	0.000196136	1.69218e-05	3.48275e-05	0.000108697	0.000115108	8.34022e-05	8.56384e-05
k__Bacteria;p__Verrucomicrobia;c__Opitutae;__	0	0.00027393	0.000130907	0	0	0.000108783	0	0	0	0	0
k__Bacteria;p__Synergistetes;c__Synergistia;o__Synergistales	4.2693e-05	0.000122796	9.24051e-05	0.000122983	3.22415e-05	0.000142626	0.000292551	0	6.94617e-05	0.000323438	0.000178724
k__Bacteria;p__TM7;c__TM7-3;o__	0	0.000118073	6.16034e-06	0.00021153	0.000239125	0.000137792	0.000104483	0.000152176	8.73232e-05	2.64446e-05	0.000390958
k__Bacteria;p__Cyanobacteria;c__Chloroplast;o__Cryptophyta	0	0	0	0.000189393	0	0	0	8.07463e-05	0	0	0
k__Bacteria;p__Tenericutes;c__RF3;o__ML615J-28	0.000472469	0.00090208	0.000786983	0.000671486	0.000712	0.000427879	0.000610642	0.000164598	0.000309601	0.000292925	0.000597607
k__Bacteria;p__Tenericutes;c__Mollicutes;o__Mycoplasmatales	0.000270389	0.000420341	0.000158629	0.000378787	0.000166581	0.000200644	0.000503838	9.31689e-06	0.000130985	0.000124086	0.000260639
k__Bacteria;p__Firmicutes;c__Bacilli;o__Turicibacterales	0.00246196	0.00358943	0.0046526	0.00264905	0.00253365	0.00152296	0.00233809	0.00224226	0.00137137	0.00242273	0.00215585
k__Bacteria;p__Proteobacteria;c__Gammaproteobacteria;o__Methylococcales	0	0	0	0	0	3.86784e-05	0	0	1.5877e-05	0	0
k__Bacteria;p__TM7;c__TM7-3;o__CW040	0.000424083	0.00043451	0.000876308	0.000514068	0.000612589	0.000611602	0.000452758	0.000273295	0.000307616	0.000585849	0.000660905
k__Bacteria;p__Actinobacteria;c__Actinobacteria;o__Bifidobacteriales	4.2693e-05	0	8.93249e-05	1.47579e-05	0	3.38436e-05	8.82297e-05	9.31689e-06	1.78616e-05	8.54364e-05	5.39894e-05
k__Bacteria;p__Proteobacteria;c__TA18;o__PHOS-HD29	0	0	0	0	0	1.45044e-05	2.32183e-05	0	0	0	0
k__Bacteria;p__Verrucomicrobia;c__Opitutae;o__HA64	0	0	0	0	0	0	0	0	0	0	5.58512e-06
k__Bacteria;p__Proteobacteria;c__Betaproteobacteria;o__Rhodocyclales	3.13082e-05	4.25064e-05	3.54219e-05	0.000100846	0	0	5.10803e-05	6.52182e-05	1.78616e-05	4.27182e-05	4.46809e-05
k__Bacteria;p__Proteobacteria;c__Alphaproteobacteria;o__Caulobacterales	0	0	4.46625e-05	0.000118063	1.3434e-05	2.17566e-05	1.85747e-05	0.000105591	3.57231e-05	0	1.48936e-05
k__Bacteria;p__TM7;c__TM7-1;o__	7.68473e-05	0	0	0.000115604	3.22415e-05	7.01045e-05	4.64367e-06	0	2.18308e-05	0.00010171	0
k__Bacteria;p__Proteobacteria;c__Deltaproteobacteria;o__Bdellovibrionales	7.11549e-05	1.88917e-05	0	0.000150039	0	0	0	0	1.5877e-05	0	0
k__Bacteria;p__Bacteroidetes;c__BME43;o__	3.70006e-05	0	0	0.000127902	0	0	7.19769e-05	0	0	3.86498e-05	1.48936e-05
k__Bacteria;p__Acidobacteria;c__[Chloracidobacteria];o__RB41	0	0	0	0.000152499	0	0	0	0	0	0	0
k__Bacteria;p__Proteobacteria;c__Betaproteobacteria;__	2.56158e-05	0	5.08228e-05	0	0	2.4174e-05	7.42987e-05	0	0	3.66156e-05	4.09575e-05
k__Bacteria;p__Proteobacteria;c__Alphaproteobacteria;o__	0	0	3.85021e-05	0	2.41811e-05	0	0	7.45351e-05	0	0	0
k__Bacteria;p__Bacteroidetes;c__Sphingobacteriia;o__Sphingobacteriales	1.70772e-05	9.91815e-05	0.000468186	0.000118063	0.000104785	7.73567e-05	8.3586e-05	4.65844e-05	5.55693e-05	8.1368e-06	4.65426e-05
k__Bacteria;p__Acidobacteria;c__Acidobacteria-6;o__iii1-15	0	0	0	0	0	0	0	4.96901e-05	0	0	0
k__Bacteria;p__Firmicutes;c__Clostridia;__	8.53859e-06	0	4.62025e-06	0	0	0	0	0	0	0	0
k__Bacteria;p__;c__;o__	8.53859e-06	0	0	0	0	4.8348e-06	0	0	0	0	3.72341e-06
k__Bacteria;p__Proteobacteria;c__Betaproteobacteria;o__	0	0	9.85654e-05	0	0	0	0	0	0	0	0
k__Bacteria;p__Deferribacteres;c__Deferribacteres;o__Deferribacterales	0	0	2.77215e-05	0	8.06038e-06	0	0	0	0	0	2.23405e-05
k__Bacteria;p__Tenericutes;c__Mollicutes;o__Anaeroplasmatales	0.00100186	0.000920971	0.00119665	0.00126426	0.00077917	0.000556001	0.000884619	0.000583858	0.000510047	0.000872671	0.000914097
k__Bacteria;p__Verrucomicrobia;c__Opitutae;o__[Cerasicoccales]	0.000244773	0.00046757	0.000483587	0.000277941	0.000314355	0.000161966	0.000160207	0.000357147	0.000170677	0.000553302	0.000230851
k__Bacteria;p__Proteobacteria;c__Gammaproteobacteria;o__Vibrionales	0	0	1.07806e-05	0	0	0	0	0	0	0	0
k__Bacteria;p__Actinobacteria;c__Nitriliruptoria;o__Euzebyales	3.98468e-05	4.72293e-05	1.69409e-05	0	6.17962e-05	3.38436e-05	5.34022e-05	0	5.16001e-05	0	1.67553e-05
k__Bacteria;p__Proteobacteria;c__Deltaproteobacteria;o__	0	0	0	0	0	0	0	0	0	7.1197e-05	0
k__Bacteria;p__Proteobacteria;c__Gammaproteobacteria;o__HTCC2188	0	0	0	0	0	0	3.71493e-05	0	0	0	0
k__Bacteria;p__OP3;c__koll11;o__GIF10	0	0	0.000112426	0	0	0	0	0	0	0	0
k__Bacteria;p__TM7;c__TM7-3;__	7.11549e-05	8.97357e-05	0.000318798	0	5.91094e-05	9.91133e-05	0	0	3.57231e-05	0	3.90958e-05
k__Bacteria;p__Chloroflexi;c__Thermomicrobia;o__JG30-KF-CM45	0	0	0	0	0	0	0	0	4.56462e-05	8.34022e-05	7.44682e-06
k__Bacteria;p__Actinobacteria;c__Thermoleophilia;o__	0	0	0	0	0	0	0	4.34788e-05	0	0	0
k__Bacteria;p__Armatimonadetes;c__Chthonomonadetes;o__Chthonomonadales	0	0	0	0	0	0.000841254	0	0	0	0	0
k__Bacteria;p__Actinobacteria;c__Rubrobacteria;o__Rubrobacterales	0.000159387	0	0.00135065	0	1.3434e-05	0.000174053	0.000494551	6.21126e-06	6.94617e-05	0.000278685	0.000167553
k__Bacteria;p__OD1;c__ZB2;o__	0	0	0	0	0	3.14262e-05	0	0	0	0	6.70214e-05
k__Bacteria;p__Cyanobacteria;c__ML635J-21;o__	0	0	6.77637e-05	0	0	0	0	0	0	0	0
k__Bacteria;p__Proteobacteria;c__Gammaproteobacteria;o__Cardiobacteriales	0	0	0	3.44352e-05	1.07472e-05	3.38436e-05	0	0	0	6.1026e-05	3.90958e-05
k__Bacteria;p__Acidobacteria;c__BPC102;o__MVS-40	0	0	0.000143228	0	0	0	0	0	0	0	0
k__Bacteria;p__Nitrospirae;c__Nitrospira;o__Nitrospirales	0	0	0	0	0	9.66959e-06	0	9.31689e-05	0	1.83078e-05	3.53724e-05
k__Bacteria;p__TM7;c__SC3;o__	0	0	0	8.60879e-05	0	0	0	0	0	0	0
k__Bacteria;p__Cyanobacteria;c__Nostocophycideae;o__Nostocales	0	0	0	0	0	0	0	5.59013e-05	0	0	0
k__Bacteria;p__Chlorobi;c__Ignavibacteria;o__Ignavibacteriales	0	0	0	0	0	1.2087e-05	0	4.96901e-05	0	0	0
k__Bacteria;p__Spirochaetes;c__GN05;o__SBYZ_6080	0	0	0	0	2.14943e-05	0	0	0	0	0	0
k__Bacteria;p__OD1;c__;o__	0	0	0	7.37897e-06	0	0	0	0	0	0	1.48936e-05
k__Bacteria;p__Planctomycetes;c__Planctomycetia;o__Planctomycetales	0	0	8.93249e-05	0	0	0	0	0	0	0	0
k__Bacteria;p__Cyanobacteria;c__4C0d-2;o__MLE1-12	0	0	0	0	0	9.66959e-06	0	0	0	0	0
k__Bacteria;p__OD1;__;__	0	0	6.16034e-06	0	0	0	0	0	0	0	0
k__Bacteria;p__Gemmatimonadetes;c__Gemmatimonadetes;o__Gemmatimonadales	0	0	0	0	0	0	0	9.31689e-06	0	0	0
k__Bacteria;p__TM7;__;__	0	0	0	0	0	0	0	6.83238e-05	0	0	0
k__Bacteria;p__Proteobacteria;c__Gammaproteobacteria;o__Oceanospirillales	0	0	0	3.44352e-05	0	0	0	3.41619e-05	0	0	6.3298e-05
k__Bacteria;p__Armatimonadetes;c__[Fimbriimonadia];o__[Fimbriimonadales]	0	0	0	0	0	0	0	0	0	3.86498e-05	0
k__Bacteria;p__Cyanobacteria;c__Chloroplast;o__Stramenopiles	1.4231e-05	0	0	0.000137741	0	0	0	0	0	8.34022e-05	0
k__Bacteria;p__Cyanobacteria;c__Chloroplast;__	0	0	0	0	0	1.2087e-05	0	0	0	0	0
k__Bacteria;p__Cyanobacteria;c__Synechococcophycideae;o__Pseudanabaenales	0	0	0	0	0	5.56001e-05	0	0	0	0	0
k__Bacteria;p__Armatimonadetes;c__SJA-176;o__GAB-B06	0	0	0	0	1.88075e-05	0	0	0	0	0	0
k__Bacteria;p__Proteobacteria;c__Deltaproteobacteria;o__Syntrophobacterales	0	0	0	0	2.41811e-05	0	0	0	0	0	0

[truncated: 1 more sheets: Wang, Q 2018]
