# Supplementary material for: Gut-associated microbes are present and active in the pig nasal cavity
Source: Sci Rep. 2024 Apr 11;14:8470. doi: 10.1038/s41598-024-58681-9 (PMC11009223; doi:10.1038/s41598-024-58681-9)
Supplement: Supplementary file 8 — Supplementary Table 7. [file 41598_2024_58681_MOESM8_ESM.xlsx]

## Sheet: DNA BLANK
Supplementary table 7. Taxonomic classification and abundance across samples of the amplicon sequence variants detected in the DNA and RNA blank negative controls.
#OTU ID	TAXONOMY	DNA1-NS-Deep	DNA1-NS-External	DNA1-NS-Middle	DNA1-NS-Standard	DNA1-Rectal-swab	DNA2-NS-Deep	DNA2-NS-External	DNA2-NS-Middle	DNA2-NS-Standard	DNA2-Rectal-swab	DNA3-NS-Deep	DNA3-NS-External	DNA3-NS-Middle	DNA3-NS-Standard	DNA3-Rectal-swab	DNA4-NS-Deep	DNA4-NS-External	DNA4-NS-Middle	DNA4-NS-Standard	DNA4-Rectal-swab	DNA5-NS-Deep	DNA5-NS-External	DNA5-NS-Middle	DNA5-NS-Standard	DNA5-Rectal-swab	DNA6-Cneg	RNA1-NS-Deep	RNA1-NS-External	RNA1-NS-Middle	RNA1-NS-Standard	RNA1-Rectal-swab	RNA2-NS-Deep	RNA2-NS-External	RNA2-NS-Middle	RNA2-NS-Standard	RNA2-Rectal-swab	RNA3-NS-Deep	RNA3-NS-External	RNA3-NS-Middle	RNA3-NS-Standard	RNA3-Rectal-swab	RNA4-NS-Deep	RNA4-NS-External	RNA4-NS-Middle	RNA4-NS-Standard	RNA4-Rectal-swab	RNA5-NS-Deep	RNA5-NS-External
2a64347f15c7aeff09b5b33fe6873203	k__Bacteria; p__Proteobacteria; c__Gammaproteobacteria; o__Pseudomonadales; f__Pseudomonadaceae; g__Pseudomonas; s__fragi	0.00454	0	0.00074	0	0	0	0	0.001744	0	0	0	0	0	0	0	0	0	0.000573	0.000641	0	0.016635	0	0.000711	0	0	0.005658	0	0	0	0	0	0	0	0	0	0	0	0	0	0	0	0	0	0	0	0	0	0
2b45521fb7effd0b1237d33ecc85dc42	k__Bacteria; p__Proteobacteria; c__Alphaproteobacteria; o__Rhizobiales; f__Methylobacteriaceae; g__Methylobacterium; s__adhaesivum	0.008198	0	0	0.001153	0	0	0	0.001395	0.000188	0	0.002886	0.00049	0.000726	0.000538	0	0.003943	0	0.001096	0	0	0.005118	0.000236	0.000753	0	0	0.052984	0.000756	0	0.000188	0	0	0.001547	0	0	0.000329	0	0	0	0.000793	0.000112	0	0	0	0	8.6e-05	0	0.001161	0
3153d6c5a7eabae1e28b3f2c0e4f5ac7	k__Bacteria; p__Bacteroidetes; c__Bacteroidia; o__Bacteroidales; f__Prevotellaceae; g__Prevotella; s__copri	0	0	0	0	0	0	0	0	0	0	0	0	0	0	0	0	0	0	0	0	0	0	0	0	0	0.062243	0	0	0	0	0	0	0	0	0	0	0	0	0	0	0	0	0	0	0	0	0	0
3638f2062c305c79df283ef573a10b97	k__Bacteria; p__Proteobacteria; c__Betaproteobacteria; o__Burkholderiales; f__Oxalobacteraceae; g__Ralstonia; s__	0.005675	0.003365	0.000841	0.001651	0	0.028201	0	0.004244	0.001277	0	0.0044	0	0.00248	0.001096	0	0.002009	0	0.001918	0.000906	0	0.016421	0	0.001004	0.003447	0	0.075103	0.006118	0	0.000695	0.000541	0	0.000957	0	0.000338	0	0	0	0.00017	0.001346	0	0	0	0	0	0	0	0.002001	0
3dcacdb046f8bde2505fe306e4fc6b63	k__Bacteria; p__Actinobacteria; c__Coriobacteriia; o__Coriobacteriales; f__Coriobacteriaceae; g__Collinsella; s__aerofaciens	0	0	0	0	0	0	0	0	0	0	0	0	0	0	0	0	0	0	0	0	0	0	0	0	0	0.029835	0	0	0	0	0	0	0	0	0	0	0	0	0	0	0	0	0	0	0	0	0	0
45b9a184363cb3d7126dc0913519976d	k__Bacteria; p__Proteobacteria; c__Betaproteobacteria; o__Burkholderiales; f__Oxalobacteraceae; g__Cupriavidus; s__	0.006684	0	0	0	0	0	0	0	0	0	0.004495	0	0	0	0	0	0	0	0	0	0	0	0	0	0	0.011831	0	0	0	0	0	0	0	0	0	0	0	0	0	0	0	0	0	0	0	0	0	0
480f7f87d69bd21b828562c56689915a	k__Bacteria; p__Proteobacteria; c__Betaproteobacteria; o__Burkholderiales; f__Oxalobacteraceae; g__Herbaspirillum; s__	0	0	0.000841	0	0	0	0	0	0	0	0	0	0	0	0	0.002237	0	0	0	0	0.004905	0	0	0.000289	0	0.04321	0	0	0	0	0	0	0	0	0	0	0	0	0	0	0	0	0	0	0	0	0	0
535f1e5956a3e98c1c2330ed54d19df2	k__Bacteria; p__Proteobacteria; c__Gammaproteobacteria; o__Enterobacteriales; f__Enterobacteriaceae; g__Erwinia; s__	0	0	0	0	0	0	0	0	0	0	0	0	0	0	0	0	0	0	0	0	0	0	0	0	0	0.027263	0.000738	0	0	0.001432	0	0.00059	0	0	0	0	0	0	0	0	0	0.001334	0	0	0	0	0.001804	0
552f58dce8966389f3622b3577a8f3ba	k__Bacteria; p__Proteobacteria; c__Alphaproteobacteria; o__Rhodospirillales; f__Rhodospirillaceae; g__Azospirillum; s__amazonense	0.010846	0	0.002622	0.005172	0	0.034108	0	0.00593	0.000469	0	0.006955	0.000762	0.004475	0.000519	0	0.004094	0	0.002441	0.000243	0	0.016848	0.000307	0.002217	0.001289	0	0.055041	0	0	0	0	0	0	0	0	0	0	0	0	0	0	0	0	0	0	0	0	0	0
5c0067e91de7694771a20cc70f425811	k__Bacteria; p__Proteobacteria; c__Gammaproteobacteria; o__Pasteurellales; f__Pasteurellaceae; g__Haemophilus; s__parasuis	0	0	0	0	0	0	0	0	0	0	0	0	0	0	0	0	0	0	0	0	0	0	0	0	0	0.052984	0	0	0	0	0	0	0	0	0	0	0	0	0	0	0	0	0	0	0	0	0	0
5f625a5d6c86f432caaf455a794960c1	k__Bacteria; p__Proteobacteria; c__Betaproteobacteria; o__Burkholderiales; f__Burkholderiaceae; g__Burkholderia; s__bryophila	0.012549	0	0.003822	0.001589	0	0.05202	0	0.004419	0	0	0.020487	0.001107	0.008316	0.000596	0	0.010956	0	0.003163	0.002078	0	0.032843	0.001442	0.007446	0.003552	0	0.029835	0	0	0	0	0	0.000509	0	0	0	0	0	0	0	0	0	0	0	0	0	0	0	0
5f8b99d96b9fb65e12c944b3f8bd38b9	k__Bacteria; p__Proteobacteria; c__Betaproteobacteria; o__Burkholderiales; f__Burkholderiaceae; g__Burkholderia; s__	0	0	0	0	0	0	0	0.001308	0	0	0	0	0.001905	0	0	0.004777	0	0	0	0	0.01045	0	0	0	0	0.02572	0	0	0	0	0	0.001506	0	0	0	0	0	0	0	0	0	0	0	0	0	0	0.000661	0
685e8a35489437fe1019481ae0afc558	k__Bacteria; p__Actinobacteria; c__Actinobacteria; o__Actinomycetales; f__Corynebacteriaceae; g__Corynebacterium; s__	0	0	0	0	0	0	0	0	0	0	0	0	0	0	0	0	0	0	0	0	0	0	0	0	0	0.019033	0	0	0	0	0	0	0	0	0	0	0	0	0	0	0	0	0	0	0	0	0	0
7b6cf08b6602525d23e012b949495429	k__Bacteria; p__Actinobacteria; c__Actinobacteria; o__Actinomycetales; f__Corynebacteriaceae; g__Corynebacterium; s__	0	0	0	0	0	0	0	0	0	0	0	0	0	0	0	0.002692	0	0	0	0	0	0	0	0	0	0.042695	0	0	0	0	0	0	0	0	0	0	0	0	0	0	0	0	0	0	0	0	0	0
93b58b0ba0d326e9c8d1a81f8672c16a	k__Bacteria; p__Firmicutes; c__Clostridia; o__Clostridiales; f__Lachnospiraceae; g__[Ruminococcus]; s__	0	0	0	0.000966	0	0	0	0	0	0	0	0	0	0	0	0	0	0	0	0	0	0	0	0	0	0.111111	0	0	0	0	0	0	0	0	0	0	0	0	0	0	0	0	0	0	0	0	0	0
9eacfd0c624ecba7ffff6e7b9068b17e	k__Bacteria; p__Actinobacteria; c__Actinobacteria; o__Actinomycetales; f__Gordoniaceae; g__Gordonia; s__	0	0	0	0	0	0	0	0	0	0	0	0	0	0	0	0	0	0	0	0	0	0	0	0	0	0.01286	0	0	0	0	0	0	0	0	0	0	0	0	0	0	0	0	0	0	0	0	0	0
a822eed692bc6f11f3e7a953ac0a23e4	k__Bacteria; p__Firmicutes; c__Bacilli; o__Lactobacillales; f__Lactobacillaceae; g__Lactobacillus; s__salivarius	0	0.004711	0.002281	0	0	0	0	0.002529	0	0	0	0.000853	0.003175	0.000654	0	0.010577	0.000435	0	0.001194	0	0	0.000685	0.003054	0.000421	0	0.139918	0.004026	0.000992	0.002103	0.00473	0.000387	0.010443	0	0.000288	0	0	0.003511	0.000201	0.000889	0	0	0.001453	0	0.000232	0	0	0.003965	0.000388
b02a8d33d018119dedb2db15db887bfd	k__Bacteria; p__Actinobacteria; c__Actinobacteria; o__Actinomycetales; f__Propionibacteriaceae; g__Propionibacterium; s__acnes	0.00454	0	0.00074	0.005203	0	0.010861	0	0.000872	0.000263	0	0.014147	0.000327	0.000605	0.000269	0	0.012245	0	0.000872	0.000199	0	0.014929	0	0.000418	0.000474	0	0.016975	0	0	0.000544	0.001905	0	0.00228	0	0.000271	0.00022	0	0	0	0	0	0	0.002502	0	0	0	0	0	0
b05d4fddc5dae07b7529043dff56bc8f	k__Bacteria; p__Proteobacteria; c__Betaproteobacteria; o__Burkholderiales; f__Burkholderiaceae; g__Burkholderia; s__bryophila	0.045529	0.008345	0.011007	0.022028	0	0.210175	0	0.022791	0.001765	0	0.069553	0.001488	0.018688	0.00175	0	0.03901	0.00178	0.009215	0.00789	0	0.147366	0.001914	0.018532	0.007683	0	0.121399	0	0	0	0	0	0	0	0	0	0	0	0	0	0	0	0	0	0	0	0	0	0
dc0404a9f50381cb4c2b836a64b029a3	k__Bacteria; p__Proteobacteria; c__Gammaproteobacteria; o__Xanthomonadales; f__Xanthomonadaceae; g__Rudaea; s__cellulosilytica	0	0	0	0	0	0	0	0	0	0	0	0	0	0	0	0	0	0	0	0	0	0	0	0	0	0.03858	0	0	0	0	0	0	0	0	0	0	0	0	0	0	0	0	0	0	0	0	0	0
eb4c910863320282fd9d8c743730532a	k__Bacteria; p__Bacteroidetes; c__Bacteroidia; o__Bacteroidales; f__Prevotellaceae; g__Prevotella; s__copri	0	0	0	0	0	0	0	0	0	0	0	0	0	0	0	0	0	0	0	0	0	0	0	0	0	0.02572	0	0	0	0	0	0	0	0	0	0	0	0	0	0	0	0	0	0	0	0	0	0
[truncated: 4 more columns]

## Sheet: RNA BLANK
Supplementary table 7. Taxonomic classification and abundance across samples of the amplicon sequence variants detected in the DNA and RNA blank negative controls.
#OTU ID	TAXONOMY	DNA1-NS-Deep	DNA1-NS-External	DNA1-NS-Middle	DNA1-NS-Standard	DNA1-Rectal-swab	DNA2-NS-Deep	DNA2-NS-External	DNA2-NS-Middle	DNA2-NS-Standard	DNA2-Rectal-swab	DNA3-NS-Deep	DNA3-NS-External	DNA3-NS-Middle	DNA3-NS-Standard	DNA3-Rectal-swab	DNA4-NS-Deep	DNA4-NS-External	DNA4-NS-Middle	DNA4-NS-Standard	DNA4-Rectal-swab	DNA5-NS-Deep	DNA5-NS-External	DNA5-NS-Middle	DNA5-NS-Standard	DNA5-Rectal-swab	DNA6-Cneg	RNA1-NS-Deep	RNA1-NS-External	RNA1-NS-Middle	RNA1-NS-Standard	RNA1-Rectal-swab	RNA2-NS-Deep	RNA2-NS-External	RNA2-NS-Middle	RNA2-NS-Standard	RNA2-Rectal-swab	RNA3-NS-Deep	RNA3-NS-External	RNA3-NS-Middle	RNA3-NS-Standard	RNA3-Rectal-swab	RNA4-NS-Deep	RNA4-NS-External	RNA4-NS-Middle	RNA4-NS-Standard	RNA4-Rectal-swab	RNA5-NS-Deep	RNA5-NS-External
00dbbd6cc77caca693a63f31d52472e1	k__Bacteria; p__Firmicutes; c__Clostridia; o__Clostridiales; f__Veillonellaceae; g__Acidaminococcus; s__	0	0	0	0	0	0	0	0	0	0	0	0	0	0	0	0	0	0	0	0	0	0	0	0	0	0	0	0	0	0	0	0	0	0	0	0	0	0	0	0	0	0	0	0	0	0	0	0
09ff2bfa1cb7cc151c7c1e09c66ca7cc	k__Bacteria; p__Proteobacteria; c__Gammaproteobacteria; o__Pseudomonadales; f__Moraxellaceae; g__Acinetobacter; s__	0	0	0	0	0	0	0	0	0	0	0	0	0	0	0	0	0	0	0	0	0	0	0	0	0	0	0	0	0	0	0	0	0	0	0	0	0	0	0	0	0	0	0	0	0	0	0	0
0aa6767415c3c1d08d147c80b16ec596	k__Bacteria; p__Proteobacteria; c__Gammaproteobacteria; o__Pseudomonadales; f__Moraxellaceae; g__Acinetobacter; s__lwoffii	0	0	0	0	0	0	0	0	0	0	0	0	0	0	0	0.005687	0	0	0	0	0	0.000591	0	0	0	0	0.000879	0	0	0.001176	0	0.001323	0.000208	0.000135	0	0	0.001032	0	0.000384	0	0	0	0	0	0	0	0.001125	0.000421
17bc8dc70416380ec8059216045f717b	k__Bacteria; p__Firmicutes; c__Clostridia; o__Clostridiales; f__Ruminococcaceae; g__; s__	0	0	0	0	0	0	0	0	0	0	0	0	0	0	0	0	0	0	0	0	0	0	0	0	0	0	0	0	0	0	0	0	0	0	0	0	0	0	0	0	0	0	0	0	0	0	0	0
1e2bd9c8e7271e2914d9963eab3c80f7	k__Bacteria; p__Proteobacteria; c__Gammaproteobacteria; o__Xanthomonadales; f__Xanthomonadaceae; g__Pseudoxanthomonas; s__mexicana	0	0	0	0	0	0	0	0	0	0	0	0	0	0	0	0	0	0	0	0	0	0	0	0	0	0	0.020149	0.006468	0.013443	0.004878	0.000182	0.010361	0.000764	0.004348	0.00092	0.00038	0.008849	0.002779	0.018669	0.001154	0.000199	0.00445	0.0004	0.000774	0	8.8e-05	0.01747	0.003287
2b868acb906ca5a23d3950b48894cd70	k__Bacteria; p__Actinobacteria; c__Actinobacteria; o__Actinomycetales; f__Micrococcaceae; g__Micrococcus; s__	0	0	0	0	0	0	0	0	0	0	0	0	0	0	0	0.00599	0	0	0	0	0	0.000756	0	0	0	0	0.000527	0	0.001296	0.000527	0	0.003623	0	0	0	0	0.000543	0	0	0	0	0.000794	0	0	0	0	0.001179	0
2d9c3b4de017ef3a0e576ce068dd8de8	k__Bacteria; p__Proteobacteria; c__Alphaproteobacteria; o__Rhodobacterales; f__Rhodobacteraceae; g__Paracoccus; s__	0	0.002557	0	0	0	0.005335	0	0.000378	0	0	0	0	0	0	0	0.003222	0	0	0	0	0.001919	0	0	0	0	0	0	0	0	0	0	0.002239	0	0	0	0	0	0	0	0	0	0.000405	0	0	0	0	0	0
2ee7361a14d3f7a41ebcdab652790a9a	k__Bacteria; p__Firmicutes; c__Clostridia; o__Clostridiales; f__Ruminococcaceae; g__Faecalibacterium; s__prausnitzii	0	0	0	0	0	0	0	0	0	0	0	0	0	0	0	0	0	0	0	0	0	0	0	0	0	0	0	0	0	0	0	0	0	0	0	0	0	0	0	0	0	0	0	0	0	0	0	0
3153d6c5a7eabae1e28b3f2c0e4f5ac7	k__Bacteria; p__Bacteroidetes; c__Bacteroidia; o__Bacteroidales; f__Prevotellaceae; g__Prevotella; s__copri	0	0	0	0	0	0	0	0	0	0	0	0	0	0	0	0	0	0	0	0	0	0	0	0	0	0.062243	0	0	0	0	0	0	0	0	0	0	0	0	0	0	0	0	0	0	0	0	0	0
349874415116affe74fea3b8cf09e27f	k__Bacteria; p__[Thermi]; c__Deinococci; o__Deinococcales; f__Deinococcaceae; g__Deinococcus; s__	0	0	0	0	0	0	0	0	0	0	0	0	0	0	0	0	0	0	0	0	0	0	0	0	0	0	0	5.7e-05	0	0	0	0	0	0	0	0	0	0	0	0	0	0	0	0	0	0	0	0
3638f2062c305c79df283ef573a10b97	k__Bacteria; p__Proteobacteria; c__Betaproteobacteria; o__Burkholderiales; f__Oxalobacteraceae; g__Ralstonia; s__	0.005675	0.003365	0.000841	0.001651	0	0.028201	0	0.004244	0.001277	0	0.0044	0	0.00248	0.001096	0	0.002009	0	0.001918	0.000906	0	0.016421	0	0.001004	0.003447	0	0.075103	0.006118	0	0.000695	0.000541	0	0.000957	0	0.000338	0	0	0	0.00017	0.001346	0	0	0	0	0	0	0	0.002001	0
40c5da6103e472eefac8be0b1b22275b	k__Bacteria; p__Proteobacteria; c__Gammaproteobacteria; o__Pseudomonadales; f__Pseudomonadaceae; g__Pseudomonas	0	0	0	0	0	0	0	0	0	0	0	0	0	0	0	0	0	0	0	0	0	0	0	0	0	0	0.016896	0	0	0.014689	0	0.015959	0	0	0	0	0.01379	0	0.015233	0	0	0	0	0	0	0	0.018684	0
4715d00a2315b24a3fcc1b66ae839a94	k__Bacteria; p__Proteobacteria; c__Alphaproteobacteria; o__Rhizobiales; f__Methylobacteriaceae; g__Methylobacterium	0.001892	0	0	0	0	0	0	0	0	0	0	0	0	0	0	0	0	0	0	0	0	0	0	0.000421	0	0	0.006101	0.001736	0.00122	0.000514	0	0.005944	0.000181	0.000423	0	0.000104	0.008705	0.000432	0.001562	0	0	0.002817	0	0	0	0	0.00827	0.000371
5ff626d0dc7ac643345d1d1baf3634c4	k__Bacteria; p__Actinobacteria; c__Actinobacteria; o__Actinomycetales; f__Propionibacteriaceae; g__Propionibacterium; s__acnes	0	0	0	0	0	0	0	0	0	0	0	0	0	0	0	0	0	0	0	0	0	0	0	0	0	0	0.001389	0	0	0	0	0	0	0	0	0	0.000959	0	0.000889	0	0	0	0	0	0	0	0.00125	0
63acfee2eb4e25c7207853868607fc4b	k__Bacteria; p__Bacteroidetes; c__Bacteroidia; o__Bacteroidales; f__S24-7; g__; s__	0	0	0	0	0	0	0	0	0	0	0	0	0	0	0	0	0	0	0	0	0	0	0	0	0	0	0	0	0	0	0	0	0	0	0	0	0	0	0	0	0	0	0	0	0	0	0	0
67061bf2887ea44ff051895481bc7d5c	k__Bacteria; p__Actinobacteria; c__Actinobacteria; o__Actinomycetales; f__Corynebacteriaceae; g__Corynebacterium; s__	0	0	0	0.001028	0	0	0	0	0	0	0	0	0	0	0	0.003412	0	0	0	0	0.004905	0.000165	0	0	0	0	0	0	0.000563	0	0	0	0	0	0	0	0.001629	0	0	0	0	0.000315	0	0	0	0	0.00159	0
7442c208c8dae7abc42f2281a3b47c0a	k__Bacteria; p__Bacteroidetes; c__Flavobacteriia; o__Flavobacteriales; f__[Weeksellaceae]; g__Bergeyella; s__zoohelcum	0.004351	0.002423	0.004463	0.003521	0	0	0.458185	0.014942	0.367317	0	0.002271	0.109044	0.103084	0.489242	0	0.014595	0.344218	0.016189	0.018345	0	0.016848	0.327693	0.347626	0.292544	0	0	0	0.002271	0.000432	0	0	0.000814	0.393926	0.006395	0.524057	0	0.002208	0.140835	0.060237	0.531281	0	0.002652	0.184894	0.00413	0.001715	0	0.003394	0.491689
8035a93dd8e1740c870b3bc13a74d5ae	k__Bacteria; p__Proteobacteria; c__Gammaproteobacteria; o__Pseudomonadales; f__Moraxellaceae; g__Acinetobacter; s__	0	0	0	0	0	0	0	0	0	0	0	0	0	0	0	0	0	0	0	0	0	0	0	0	0	0	0	0	0	0	0	0	0	0	0	0	0	0	0	0	0	0	0	0	0	0	0	0
81b50cbc69b355d6a2207d370e9634c5	k__Bacteria; p__Proteobacteria; c__Gammaproteobacteria; o__Pseudomonadales; f__Pseudomonadaceae; g__Pseudomonas	0	0	0	0	0	0	0	0	0	0	0.002555	0	0	0	0	0	0	0	0	0	0	0	0	0	0	0	0.59226	0.116731	0.291789	0.501142	0.002207	0.581211	0.022609	0.135679	0.057667	0.001849	0.426689	0.077542	0.516735	0.0443	0.002565	0.118465	0.017637	0.032475	0.009355	0.000679	0.638747	0.072505
8abc7545267c501351e174b51d3e329a	k__Bacteria; p__Proteobacteria; c__Alphaproteobacteria; o__Rhodobacterales; f__Rhodobacteraceae; g__Amaricoccus; s__	0	0	0	0	0	0	0	0	0	0	0	0	0	0	0	0	0	0	0	0	0	0	0	0	0	0	0	0	0	0	0	0	0	0	0	0	0	0	0	0	0	0	0	0	0	0	0	0
9dfca5ee6e337e577417f5295d60e3b7	k__Bacteria; p__Proteobacteria; c__Gammaproteobacteria; o__Xanthomonadales; f__Xanthomonadaceae; g__Stenotrophomonas; s__	0	0	0	0	0	0	0	0	0	0	0	0	0	0	0	0	0	0	0	0	0	0	0	0	0	0	0	0	0	0	0	0	0	0	9.6e-05	0	0	0	0	0	0	0	0	0	0	0	0	0
9e7125a102db8951720ec539b4e78113	k__Bacteria; p__Firmicutes; c__Bacilli; o__Lactobacillales; f__Streptococcaceae; g__Streptococcus; s__luteciae	0.003468	0	0.002642	0	0.001353	0	0.00032	0.002762	0	0	0.008233	0	0	0	0	0.007089	0	0	0	0	0.013862	0	0.000376	0	0	0	0.001213	0	0	0	0	0	0	0.00088	0	0	0	0	0.002259	0.000513	0	0.000135	0	0	0	0	0.001411	0
9e8b6e1a1f2be654a0e185de7f1505ee	k__Bacteria; p__Proteobacteria; c__Gammaproteobacteria; o__Pseudomonadales; f__Pseudomonadaceae; g__Pseudomonas	0.002964	0	0	0	0	0.016006	0	0	0.000582	0	0.001467	0	0	0	0	3.8e-05	0	0	0.000972	0	0.015568	0	0	0.000631	0	0	0.000158	0	0.000469	0	0	0	0	0	0	0	0	0	0	0	0	0.000884	0	0	0	0	0.001697	0
a822eed692bc6f11f3e7a953ac0a23e4	k__Bacteria; p__Firmicutes; c__Bacilli; o__Lactobacillales; f__Lactobacillaceae; g__Lactobacillus; s__salivarius	0	0.004711	0.002281	0	0	0	0	0.002529	0	0	0	0.000853	0.003175	0.000654	0	0.010577	0.000435	0	0.001194	0	0	0.000685	0.003054	0.000421	0	0.139918	0.004026	0.000992	0.002103	0.00473	0.000387	0.010443	0	0.000288	0	0	0.003511	0.000201	0.000889	0	0	0.001453	0	0.000232	0	0	0.003965	0.000388
ad2281ce47473ddbb0457df697779754	k__Bacteria; p__Proteobacteria; c__Alphaproteobacteria; o__Rhizobiales; f__Methylobacteriaceae; g__Methylobacterium; s__adhaesivum	0	0	0	0	0	0	0	0	0	0	0	0	0	0	0	0	0	0	0	0	0	0	0	0	0	0	0	0	0	0	0	0	0	0	0	0	0	0	0	0	0	0	0	0	0	0	0	0
b10adaaa0540d07f8cf7fb286e237977	k__Bacteria; p__Proteobacteria; c__Alphaproteobacteria; o__Sphingomonadales; f__Sphingomonadaceae; g__Sphingomonas	0	0	0	0	0	0	0	0	0	0	0	0	0	0	0	0	0	0	0	0	0	0	0	0	0	0	0	0	0	0	0	0	0	0	0	0	0	0	0	0	0	0	0	0	0	0	0	0
bf37c87f8841a9f1a2cd20db4fa18b74	k__Bacteria; p__Firmicutes; c__Clostridia; o__Clostridiales; f__Ruminococcaceae; g__Oscillospira; s__	0	0	0	0	0.013478	0.002668	0	0	0	0.000493	0	0	0	0.000673	0.000185	0	0	0	0	0.021845	0	0	0	0.001131	0.002631	0	0	0	0	0	0.001752	0	0	0	0	0	0	0	0	0	0	0	0	0	0	0.021148	0	0
cae0f8f24470df8d63d0917d825f5cd2	k__Bacteria; p__Bacteroidetes; c__Bacteroidia; o__Bacteroidales; f__S24-7; g__; s__	0	0	0	0	0	0	0	0	0	0	0	0	0	0	0	0	0	0	0	0	0	0	0	0	0	0	0	0	0	0	0	0	0	0	0	0	0	0	0	0	0	0	0	0	0	0	0	0
cd9c3f9878737a752b63c8b3bb1da7a4	k__Bacteria; p__Proteobacteria; c__Alphaproteobacteria; o__Sphingomonadales; f__Sphingomonadaceae; g__Sphingomonas; s__	0	0	0	0	0	0	0	0	0	0	0	0	0	0	0	0	0	0	0	0	0	0	0	0	0	0	0.069518	0.015035	0.038058	0.215679	0.000296	0.068967	0.003652	0.02289	0.005628	0.00057	0.041876	0.010868	0.069776	0.007904	0.000513	0.017352	0.002327	0.003795	0.002036	0	0.058339	0.009322
d4c8b5fef2e8f63ef9d0c8d20fbb6f3c	k__Bacteria; p__Proteobacteria; c__Alphaproteobacteria; o__Rhodospirillales; f__; g__; s__	0	0	0	0	0	0	0	0	0	0	0	0	0	0	0	0	0	0	0	0	0	0	0	0	0	0	0	0	0	0	0	0	0	0	0	0	0	0	0	0	0	0	0	0	0	0	0	0
d4e740bc5c2587cbbb188e8e30026611	k__Bacteria; p__Actinobacteria; c__Actinobacteria; o__Actinomycetales; f__Corynebacteriaceae; g__Corynebacterium; s__	0	0	0	0.001869	0	0	0	0	0	0	0	0	0	0	0	0	0	0	0	0	0.005118	0	0	0	0	0	0.000756	0	0.000207	0	0	0	0	0	0	0	0	0	0	0	0	0	0	0	0	0	0	0
d5efaef1c67fe453cfa5d6d2f8a68042	k__Bacteria; p__Proteobacteria; c__Alphaproteobacteria; o__Rhodobacterales; f__Rhodobacteraceae; g__Paracoccus	0	0	0	0	0	0	0	0	0	0	0	0	0	0	0	0	0	0	0	0	0	0	0	0	0	0	0.000826	0	0.013669	0.000689	0	0.004295	0	0.000271	0.000357	0	0	0	0.000505	0	0	0	0	0	7.4e-05	0	0.001733	0
dc743a215e4befa972020c3930da621f	k__Bacteria; p__Actinobacteria; c__Actinobacteria; o__Actinomycetales; f__Micrococcaceae; g__Kocuria	0	0	0	0	0	0	0	0	0	0	0	0	0	0	0	0	0	0	0	0	0	0	0	0	0	0	0.000229	0	0	0	0	0	0	0	0	0	0	0	0	0	0	0	0	0	0	0	0	0
dca40bd7f72a5246a0b2daf362cfb8bb	k__Bacteria; p__Proteobacteria; c__Gammaproteobacteria; o__Pseudomonadales; f__Pseudomonadaceae; g__Pseudomonas	0	0	0	0	0	0	0	0	0	0	0	0	0	0	0	0	0	0	0	0	0	0	0	0	0	0	0.130861	0.027609	0.069695	0.124556	0	0.132662	0.005805	0.030908	0.014578	0	0.097814	0.017043	0.125544	0.012217	0	0.024529	0.004364	0.007228	0.002123	0	0.166068	0.015779
e01ccd749960b04699eef783119e25ae	k__Bacteria; p__Proteobacteria; c__Gammaproteobacteria; o__Pseudomonadales; f__Pseudomonadaceae; g__Pseudomonas	0.001955	0.00498	0.00064	0	0	0	0	0	0	0	0.001278	0	0	0.000231	0	0	0	0	0.000685	0	0.008531	0	0	0	0	0	0.011375	0.003301	0.005351	0.0075	9.1e-05	0.027501	0.000542	0.004128	0.001318	0.000156	0.019074	0.00176	0.012879	0.00085	0	0.00436	0.000418	0.001058	0.000234	0	0.02733	0.001736
e8165c825d679874a9c71c16408fbbfd	k__Bacteria; p__Proteobacteria; c__Gammaproteobacteria; o__Enterobacteriales; f__Enterobacteriaceae; g__Gluconacetobacter; s__	0.008198	0.002826	0	0.003022	0	0.01753	0	0.000872	0	0	0.001987	0	0.002298	0	0	0.000834	0	0	0.00042	0	0	0.000473	0.001631	0.001289	0	0	0.00167	0	0.001202	0	0	0	0	0.00022	0	0	0.000452	0	0.000649	0	0	0.000255	0	0	0	0	0	0
ee5935e3d08bc658c1c3ae5e75466630	k__Bacteria; p__Bacteroidetes; c__Bacteroidia; o__Bacteroidales; f__Prevotellaceae; g__Prevotella; s__copri	0	0	0	0	0	0	0	0	0	0	0	0	0	0	0	0	0	0	0	0	0	0	0	0	0	0	0	0	0	0	0	0	0	0	0	0	0	0	0	0	0	0	0	0	0	0	0	0
f00e27c6aadae91c727863f9902e95b2	k__Bacteria; p__Bacteroidetes; c__Bacteroidia; o__Bacteroidales; f__Rikenellaceae; g__human; s__gut metagenome	0.002144	0.004845	0.0007	0.000966	0	0	0	0.001483	0	0	0	0	0	0.0005	0	0.002957	0.000376	0	0.00084	0	0	0.000331	0.001924	0	0	0	0	0	0	0	0	0.003766	4.2e-05	0	0	0	0	0.000154	0	0	0	0	0	0	0	0	0.001929	0
f0cde12e971029351bd12e630d370ed3	k__Bacteria; p__Proteobacteria; c__Alphaproteobacteria; o__Rhizobiales; f__Bradyrhizobiaceae; g__Bosea; s__genosp.	0	0	0	0	0	0	0	0	0	0	0	0	0	0	0	0	0	0	0	0	0	0	0	0	0	0	0.002549	0.001049	0.000282	0.000878	0	0	0.000333	0	0.000288	6.9e-05	0	0.000278	0.000769	0.000305	0	0.000479	0	0	0	0	0.000715	0.000421
f94d17d109e2a3785c86c384d87df418	k__Bacteria; p__Proteobacteria; c__Alphaproteobacteria; o__Rhodobacterales; f__Rhodobacteraceae; g__Paracoccus; s__marcusii	0	0	0	0	0	0	0	0	0	0	0	0	0	0	0	0	0	0	0	0	0	0	0	0	0	0	0	0	0	0	0	0	0	0	0	0	0	0	0	0	0	0	0	0	0	0	0	0
ffc36e27c82042664a16bcd4d380b286	k__Bacteria; p__Proteobacteria; c__Gammaproteobacteria; o__Enterobacteriales; f__Enterobacteriaceae; g__Escherichia; s__coli	0.021125	0.053297	0.051992	0.046549	0.021361	0.035823	0.00032	0.00657	0.001164	0.041212	0.001987	0.000327	0.004808	0.000788	0.12772	0.00834	0.000277	0.000697	0.003558	0.021113	0.014075	0.00293	0.005104	0.003894	0.112064	0	0.001494	0.060102	0.086705	0.004865	0.04529	0.000244	0	0.000271	0.000343	0.115152	0.001303	0	0	0.000593	0.075233	0.00024	0	0	0	0.018324	0.001876	0
[truncated: 4 more columns]
